# Supplementary material for: Weighted Burden Analysis of Exome-Sequenced Case-Control Sample Implicates Synaptic Genes in Schizophrenia Aetiology
Source: Behav Genet. 2018 Mar 21;48(3):198–208. doi: 10.1007/s10519-018-9893-3 (PMC5934462; doi:10.1007/s10519-018-9893-3)
Supplement: Supplementary file 2 — Supplementary material 2 (XLSX 48 KB) [file 10519_2018_9893_MOESM2_ESM.xlsx]

## Sheet: Sheet1
Supplementary table 2. Table shows the SLP obtained using PATHWAYASSOC for each of 1454 GO gene sets.
GO gene set	SLP
NUCLEOPLASM	1.88447
EXTRINSIC_TO_PLASMA_MEMBRANE	0.269964
ORGANELLE_PART	1.91369
CELL_PROJECTION_PART	0.106021
CYTOPLASMIC_VESICLE_MEMBRANE	0.021462
GOLGI_MEMBRANE	1.57571
MITOCHONDRIAL_OUTER_MEMBRANE	0.653169
ORGANELLAR_RIBOSOME	0.18273
ORGANELLAR_SMALL_RIBOSOMAL_SUBUNIT	0.45033
INTRINSIC_TO_ENDOPLASMIC_RETICULUM_MEMBRANE	-0.030019
BRUSH_BORDER	-0.162223
MITOCHONDRIAL_SMALL_RIBOSOMAL_SUBUNIT	0.45033
PROTEINACEOUS_EXTRACELLULAR_MATRIX	1.02811
INTRINSIC_TO_PLASMA_MEMBRANE	2.74413
ORGANELLE_INNER_MEMBRANE	0.579486
OLIGOSACCHARYL_TRANSFERASE_COMPLEX	0.360879
ADHERENS_JUNCTION	0.298689
PEROXISOMAL_MEMBRANE	0.053127
SARCOMERE	0.075244
EXTERNAL_SIDE_OF_PLASMA_MEMBRANE	1.14574
EUKARYOTIC_TRANSLATION_INITIATION_FACTOR_3_COMPLEX	0.364883
VESICULAR_FRACTION	0.604011
EXTRACELLULAR_MATRIX_PART	0.946965
CELL_SURFACE	2.56867
CELL_JUNCTION	-0.044171
MITOCHONDRIAL_PART	0.343306
PROTEIN_SERINE_THREONINE_PHOSPHATASE_COMPLEX	-0.074398
AXON	-0.206636
RIBONUCLEOPROTEIN_COMPLEX	0.846111
COATED_VESICLE	1.24763
MICROTUBULE_ASSOCIATED_COMPLEX	0.196453
CHROMATIN	0.45111
SYNAPSE_PART	0.627222
INTERMEDIATE_FILAMENT_CYTOSKELETON	0.365859
MEMBRANE_BOUND_VESICLE	0.730042
NUCLEAR_REPLICATION_FORK	0.447109
MICROTUBULE_CYTOSKELETON	0.570866
EXTRACELLULAR_REGION	1.48321
SPINDLE_POLE	1.22136
LATE_ENDOSOME	0.491574
INTRINSIC_TO_MEMBRANE	3.10073
CYTOPLASMIC_PART	2.70031
VESICLE_COAT	0.562705
CONTRACTILE_FIBER	0.094636
MYOFIBRIL	0.17292
MITOCHONDRIAL_MEMBRANE	0.186654
INTEGRAL_TO_GOLGI_MEMBRANE	0.007168
SMALL_NUCLEAR_RIBONUCLEOPROTEIN_COMPLEX	1.65696
NUCLEAR_CHROMOSOME	0.53292
MEMBRANE_PART	2.87815
GOLGI_APPARATUS	1.25819
CHROMATIN_REMODELING_COMPLEX	2.28213
TIGHT_JUNCTION	-0.106724
INTEGRAL_TO_ENDOPLASMIC_RETICULUM_MEMBRANE	-0.030019
BASEMENT_MEMBRANE	1.30123
INTERCELLULAR_JUNCTION	-0.091616
LYTIC_VACUOLE	1.21688
MICROTUBULE_ORGANIZING_CENTER_PART	0.557366
MEMBRANE	3.06318
CORNIFIED_ENVELOPE	0.070026
NUCLEAR_PART	2.00358
CYTOPLASM	3.99738
NADH_DEHYDROGENASE_COMPLEX	-0.219504
ORGANELLE_LUMEN	1.61782
UBIQUITIN_LIGASE_COMPLEX	-1.60019
BASAL_LAMINA	0.70948
ENDOPLASMIC_RETICULUM_MEMBRANE	0.400437
ENDOPLASMIC_RETICULUM	0.349948
NUCLEAR_LUMEN	1.73069
KINESIN_COMPLEX	-0.267991
NON_MEMBRANE_BOUND_ORGANELLE	1.7642
DNA_DIRECTED_RNA_POLYMERASE_COMPLEX	0.037879
INSOLUBLE_FRACTION	0.615033
VESICLE	0.840141
CYTOSOLIC_PART	0.056345
CYTOSKELETAL_PART	0.435632
GOLGI_APPARATUS_PART	0.842394
PROTEASOME_COMPLEX	1.40679
PORE_COMPLEX	0.097116
NUCLEUS	2.58028
SPINDLE	1.03957
INTERCALATED_DISC	-0.941008
VACUOLE	1.10065
CELL_FRACTION	1.14182
CYTOSOL	0.851322
ORGANELLE_MEMBRANE	1.64143
CYTOSKELETON	1.47783
LAMELLIPODIUM	0.234314
SYNAPTIC_VESICLE	0.16786
NUCLEAR_MATRIX	0.472356
NUCLEAR_ENVELOPE_ENDOPLASMIC_RETICULUM_NETWORK	0.267718
ENDOCYTIC_VESICLE	0.219552
IMMUNOLOGICAL_SYNAPSE	0.000593
PEROXISOMAL_PART	0.014027
CYTOPLASMIC_VESICLE	0.802748
CHROMOSOMEPERICENTRIC_REGION	0.36548
VOLTAGE_GATED_CALCIUM_CHANNEL_COMPLEX	0.237068
ANCHORED_TO_MEMBRANE	0.164292
MEDIATOR_COMPLEX	0.105929
MITOCHONDRIAL_MATRIX	0.41037
VACUOLAR_PART	-0.176527
INTEGRATOR_COMPLEX	1.26288
VOLTAGE_GATED_POTASSIUM_CHANNEL_COMPLEX	-0.071283
MICROSOME	0.5828
OUTER_MEMBRANE	0.260153
DYSTROPHIN_ASSOCIATED_GLYCOPROTEIN_COMPLEX	-0.023399
HISTONE_DEACETYLASE_COMPLEX	0.517331
EXTRACELLULAR_REGION_PART	1.16137
APICAL_JUNCTION_COMPLEX	-0.440811
CELL_CORTEX_PART	-0.090104
ENVELOPE	0.767125
MICROBODY_MEMBRANE	0.053127
MITOCHONDRIAL_LUMEN	0.41037
EARLY_ENDOSOME	1.88211
PERINUCLEAR_REGION_OF_CYTOPLASM	0.511032
CYTOPLASMIC_VESICLE_PART	0.021462
CELL_CORTEX	0.140072
INTEGRAL_TO_MEMBRANE	3.1486
SPINDLE_MICROTUBULE	0.377752
CELL_SUBSTRATE_ADHERENS_JUNCTION	-0.352631
ENDOMEMBRANE_SYSTEM	1.76422
HETEROGENEOUS_NUCLEAR_RIBONUCLEOPROTEIN_COMPLEX	0.579862
LYSOSOMAL_MEMBRANE	0.096341
DNA_DIRECTED_RNA_POLYMERASEII_CORE_COMPLEX	0.251511
INTERMEDIATE_FILAMENT	0.365859
MITOCHONDRIAL_RESPIRATORY_CHAIN_COMPLEX_I	-0.219504
CONDENSED_NUCLEAR_CHROMOSOME	0.050111
NUCLEAR_BODY	0.1705
CELL_MATRIX_JUNCTION	-0.684861
MYOSIN_COMPLEX	0.159553
CONTRACTILE_FIBER_PART	0.054069
MICROTUBULE	-0.348887
ORGANELLE_OUTER_MEMBRANE	0.120038
ORGANELLE_ENVELOPE	0.767125
LIPID_RAFT	-0.837082
INTEGRAL_TO_PLASMA_MEMBRANE	2.73386
CELL_PROJECTION	0.566449
SPLICEOSOME	0.385128
NUCLEAR_UBIQUITIN_LIGASE_COMPLEX	-1.91018
VACUOLAR_MEMBRANE	-0.049012
ACTIN_FILAMENT	-0.000616
RUFFLE	0.966377
RIBOSOME	0.355294
ENDOSOME	2.34603
NUCLEAR_ENVELOPE	0.813665
MEMBRANE_ENCLOSED_LUMEN	1.6178
DNA_DIRECTED_RNA_POLYMERASEII_HOLOENZYME	1.01082
MITOCHONDRIAL_INNER_MEMBRANE	0.210778
APICAL_PART_OF_CELL	-0.256341
CLATHRIN_COATED_VESICLE	1.00607
MICROTUBULE_ORGANIZING_CENTER	0.168152
COATED_VESICLE_MEMBRANE	0.460168
NICOTINIC_ACETYLCHOLINE_GATED_RECEPTOR_CHANNEL_COMPLEX	0.177499
TRANSPORT_VESICLE	1.36268
CELL_SOMA	0.173763
REPLICATION_FORK	1.23488
ACTIN_CYTOSKELETON	0.812669
U12_DEPENDENT_SPLICEOSOME	1.00543
RNA_POLYMERASE_COMPLEX	0.037879
CYTOPLASMIC_MEMBRANE_BOUND_VESICLE	0.680951
NUCLEAR_DNA_DIRECTED_RNA_POLYMERASE_COMPLEX	0.037879
MICROBODY_PART	0.014027
DENDRITE	-0.25929
MEMBRANE_FRACTION	0.53014
KINETOCHORE	0.412498
NUCLEAR_CHROMATIN	1.5792
NUCLEOPLASM_PART	2.0649
RECEPTOR_COMPLEX	1.5936
SECRETORY_GRANULE	0.858014
BASOLATERAL_PLASMA_MEMBRANE	-0.497999
INTEGRAL_TO_ORGANELLE_MEMBRANE	0.205003
EXTRACELLULAR_SPACE	0.579223
MITOCHONDRIAL_RESPIRATORY_CHAIN	-0.813565
GOLGI_STACK	0.132862
FOCAL_ADHESION	0.313517
ER_GOLGI_INTERMEDIATE_COMPARTMENT	0.474922
INTRACELLULAR_NON_MEMBRANE_BOUND_ORGANELLE	1.7642
MEMBRANE_COAT	0.620567
CENTROSOME	-0.139841
PROTON_TRANSPORTING_TWO_SECTOR_ATPASE_COMPLEX	-0.154976
NUCLEAR_MEMBRANE	0.830014
INTRACELLULAR_ORGANELLE_PART	1.86686
MACROMOLECULAR_COMPLEX	2.06347
NUCLEAR_PORE	0.625261
NUCLEOLAR_PART	0.418532
MITOCHONDRION	1.32989
MITOCHONDRIAL_ENVELOPE	0.100275
CORTICAL_CYTOSKELETON	-0.074331
TRANS_GOLGI_NETWORK	0.053983
RESPIRATORY_CHAIN_COMPLEX_I	-0.219504
EXTRACELLULAR_MATRIX	1.01702
SMALL_RIBOSOMAL_SUBUNIT	0.45033
TRANSCRIPTION_FACTOR_TFIID_COMPLEX	-0.124611
MITOCHONDRIAL_RIBOSOME	0.18273
APICAL_PLASMA_MEMBRANE	0.01816
MICROBODY	0.802875
CHROMOSOMAL_PART	1.48678
APICOLATERAL_PLASMA_MEMBRANE	-0.440811
CONDENSED_CHROMOSOME	0.187001
NUCLEAR_MEMBRANE_PART	0.660648
GOLGI_ASSOCIATED_VESICLE	-0.02532
TRANSCRIPTION_FACTOR_COMPLEX	0.156341
LEADING_EDGE	1.69767
LYSOSOME	1.21688
PROTEIN_COMPLEX	1.80887
EXTRINSIC_TO_MEMBRANE	0.503521
SYNAPSE	1.13886
INTRINSIC_TO_ORGANELLE_MEMBRANE	0.148992
ANCHORED_TO_PLASMA_MEMBRANE	0.164292
INTRINSIC_TO_GOLGI_MEMBRANE	0.311279
SITE_OF_POLARIZED_GROWTH	0.006425
NUCLEAR_SPECK	0.354052
PML_BODY	0.20886
RIBOSOMAL_SUBUNIT	0.411122
CORTICAL_ACTIN_CYTOSKELETON	0.061111
ENDOPLASMIC_RETICULUM_LUMEN	-0.183867
COLLAGEN	0.200159
MITOCHONDRIAL_MEMBRANE_PART	0.043042
MICROVILLUS	-0.049983
COATED_MEMBRANE	0.620567
INTEGRIN_COMPLEX	0.676217
GROWTH_CONE	-0.057473
TRANS_GOLGI_NETWORK_TRANSPORT_VESICLE	0.360073
ENDOPLASMIC_RETICULUM_PART	0.209426
PLASMA_MEMBRANE_PART	2.41502
NEURON_PROJECTION	-0.226549
PLASMA_MEMBRANE	2.37215
PEROXISOME	0.802875
NUCLEOLUS	0.470712
SOLUBLE_FRACTION	1.44422
VESICLE_MEMBRANE	0.073644
CHROMOSOME	0.793755
NUCLEAR_CHROMOSOME_PART	1.72085
TRNA_PROCESSING	0.340231
REGULATION_OF_BIOLOGICAL_QUALITY	1.44604
DNA_METABOLIC_PROCESS	0.766469
AMINO_SUGAR_METABOLIC_PROCESS	0.103656
BIOPOLYMER_CATABOLIC_PROCESS	1.00515
RNA_METABOLIC_PROCESS	1.59258
GLUCAN_METABOLIC_PROCESS	0.05662
PROTEIN_POLYUBIQUITINATION	0.284924
PROTEIN_OLIGOMERIZATION	1.26067
REGULATION_OF_TRANSFORMING_GROWTH_FACTOR_BETA_RECEPTOR_SIGNALING_PATHWAY	-0.198534
DNA_REPAIR	0.044984
POSITIVE_REGULATION_OF_TRANSLATION	0.493901
RESPONSE_TO_VIRUS	0.338444
MUSCLE_DEVELOPMENT	0.441015
POSITIVE_REGULATION_OF_CELL_DIFFERENTIATION	0.321188
MITOTIC_CELL_CYCLE_CHECKPOINT	0.479272
ACTIN_FILAMENT_ORGANIZATION	-0.110046
PROTEIN_FOLDING	-0.092679
REGULATION_OF_RHO_PROTEIN_SIGNAL_TRANSDUCTION	-0.104481
AXON_GUIDANCE	0.456309
LIPID_CATABOLIC_PROCESS	0.614526
PHOSPHOLIPID_BIOSYNTHETIC_PROCESS	-0.630548
NEGATIVE_REGULATION_OF_NUCLEOBASENUCLEOSIDENUCLEOTIDE_AND_NUCLEIC_ACID_METABOLIC_PROCESS	0.839249
CYTOKINESIS	-0.746083
SPLICEOSOME_ASSEMBLY	-0.375729
GLYCEROPHOSPHOLIPID_BIOSYNTHETIC_PROCESS	-0.399795
NUCLEOBASENUCLEOSIDE_AND_NUCLEOTIDE_METABOLIC_PROCESS	-0.299382
NUCLEAR_IMPORT	1.33533
POSITIVE_REGULATION_OF_PHOSPHATE_METABOLIC_PROCESS	1.80061
NEGATIVE_REGULATION_OF_CELLULAR_METABOLIC_PROCESS	1.65897
REGULATION_OF_HYDROLASE_ACTIVITY	1.16701
PROTEIN_AUTOPROCESSING	0.455431
POSITIVE_REGULATION_OF_RESPONSE_TO_STIMULUS	0.037717
REGULATION_OF_CELLULAR_PH	0.260881
NEGATIVE_REGULATION_OF_MULTICELLULAR_ORGANISMAL_PROCESS	1.43562
REGULATION_OF_SECRETION	0.72023
SYSTEM_DEVELOPMENT	2.28483
BIOGENIC_AMINE_METABOLIC_PROCESS	0.545581
POSITIVE_REGULATION_OF_SIGNAL_TRANSDUCTION	1.58998
ESTABLISHMENT_OF_PROTEIN_LOCALIZATION	0.703986
HEMOSTASIS	0.129611
G_PROTEIN_SIGNALING_ADENYLATE_CYCLASE_INHIBITING_PATHWAY	1.06415
ENZYME_LINKED_RECEPTOR_PROTEIN_SIGNALING_PATHWAY	-0.547496
GLUCOSE_METABOLIC_PROCESS	2.65873
REGULATION_OF_DEFENSE_RESPONSE	-0.096714
LYSOSOME_ORGANIZATION_AND_BIOGENESIS	-0.785419
POSITIVE_REGULATION_OF_TRANSCRIPTIONDNA_DEPENDENT	1.43837
TISSUE_MORPHOGENESIS	1.31948
G_PROTEIN_SIGNALING_COUPLED_TO_IP3_SECOND_MESSENGERPHOSPHOLIPASE_C_ACTIVATING	2.64768
ONE_CARBON_COMPOUND_METABOLIC_PROCESS	0.73762
NEGATIVE_REGULATION_OF_DNA_METABOLIC_PROCESS	-0.089959
GLYCOLIPID_METABOLIC_PROCESS	0.380311
MULTI_ORGANISM_PROCESS	0.06243
INORGANIC_ANION_TRANSPORT	0.038936
POSITIVE_REGULATION_OF_CELL_PROLIFERATION	2.23153
REGULATION_OF_DNA_BINDING	-0.078588
CHROMATIN_REMODELING	0.304317
SYNAPTOGENESIS	0.805595
JAK_STAT_CASCADE	1.80526
NERVOUS_SYSTEM_DEVELOPMENT	1.1053
GLYCOPROTEIN_METABOLIC_PROCESS	0.253973
CELL_DEVELOPMENT	4.08992
INSULIN_RECEPTOR_SIGNALING_PATHWAY	-0.413913
NEGATIVE_REGULATION_OF_CELLULAR_PROTEIN_METABOLIC_PROCESS	2.18583
NEGATIVE_REGULATION_OF_APOPTOSIS	1.95607
VIRAL_GENOME_REPLICATION	-0.164309
ESTABLISHMENT_OF_LOCALIZATION	1.93483
REGULATION_OF_KINASE_ACTIVITY	1.18106
CELL_ACTIVATION	3.14954
NEURITE_DEVELOPMENT	0.239497
HORMONE_SECRETION	0.003743
REGULATION_OF_PROTEIN_KINASE_ACTIVITY	1.03015
N_TERMINAL_PROTEIN_AMINO_ACID_MODIFICATION	0.041882
BIOPOLYMER_METABOLIC_PROCESS	3.0204
PROTEIN_AMINO_ACID_N_LINKED_GLYCOSYLATION	0.509326
AMINO_ACID_TRANSPORT	-0.309775
FEMALE_PREGNANCY	-0.085233
ENERGY_RESERVE_METABOLIC_PROCESS	-0.008884
CHROMATIN_ASSEMBLY	0.606583
NEGATIVE_REGULATION_OF_TRANSPORT	-0.244707
POSITIVE_REGULATION_OF_TRANSCRIPTION_FROM_RNA_POLYMERASE_II_PROMOTER	1.02187
ISOPRENOID_METABOLIC_PROCESS	0.573758
SPERMATID_DEVELOPMENT	-0.49016
GLUTAMATE_SIGNALING_PATHWAY	1.54394
PROTEIN_TARGETING_TO_MITOCHONDRION	0.277929
TUBE_MORPHOGENESIS	-0.087476
REGULATION_OF_CYTOKINE_SECRETION	0.232061
MACROMOLECULAR_COMPLEX_ASSEMBLY	2.0953
DI___TRI_VALENT_INORGANIC_CATION_TRANSPORT	1.9154
DETECTION_OF_ABIOTIC_STIMULUS	0.846348
REGULATION_OF_RESPONSE_TO_EXTERNAL_STIMULUS	-0.138825
COFACTOR_METABOLIC_PROCESS	0.516854
REGULATION_OF_HORMONE_SECRETION	0.227063
ORGANIC_ACID_TRANSPORT	0.307865
POSITIVE_REGULATION_OF_PHOSPHORYLATION	1.63423
G2_M_TRANSITION_OF_MITOTIC_CELL_CYCLE	0.799097
T_CELL_PROLIFERATION	1.34287
FEMALE_GAMETE_GENERATION	0.201811
PROTEIN_TETRAMERIZATION	0.547137
REGULATION_OF_TYROSINE_PHOSPHORYLATION_OF_STAT_PROTEIN	0.575573
FATTY_ACID_BETA_OXIDATION	0.592708
POSITIVE_REGULATION_OF_IMMUNE_SYSTEM_PROCESS	0.723787
REGULATION_OF_ANATOMICAL_STRUCTURE_MORPHOGENESIS	-0.150142
FOCAL_ADHESION_FORMATION	-0.026061
SECRETORY_PATHWAY	0.721578
PEROXISOME_ORGANIZATION_AND_BIOGENESIS	0.037464
MEIOSIS_I	-0.495265
MEMBRANE_LIPID_METABOLIC_PROCESS	-0.092523
REGULATION_OF_LIPID_METABOLIC_PROCESS	-0.491948
REGULATION_OF_MOLECULAR_FUNCTION	1.51345
REGULATION_OF_DNA_REPLICATION	0.315471
SIGNAL_TRANSDUCTION	4.37143
NEGATIVE_REGULATION_OF_CELLULAR_BIOSYNTHETIC_PROCESS	0.823215
DEVELOPMENTAL_MATURATION	1.46338
NUCLEOBASENUCLEOSIDENUCLEOTIDE_AND_NUCLEIC_ACID_METABOLIC_PROCESS	1.9141
REGULATION_OF_PROTEIN_AMINO_ACID_PHOSPHORYLATION	3.21807
RESPONSE_TO_ENDOGENOUS_STIMULUS	1.21371
GLYCOPROTEIN_CATABOLIC_PROCESS	-0.268917
REPRODUCTIVE_PROCESS	0.616743
SECRETION_BY_CELL	0.290372
PATTERN_SPECIFICATION_PROCESS	1.86877
PHOSPHOLIPASE_C_ACTIVATION	1.85103
CELL_SURFACE_RECEPTOR_LINKED_SIGNAL_TRANSDUCTION_GO_0007166	1.17919
LYMPHOCYTE_DIFFERENTIATION	1.70163
CELL_STRUCTURE_DISASSEMBLY_DURING_APOPTOSIS	0.291528
NUCLEOBASENUCLEOSIDENUCLEOTIDE_AND_NUCLEIC_ACID_TRANSPORT	0.608331
CYCLIC_NUCLEOTIDE_METABOLIC_PROCESS	-0.278208
DETECTION_OF_STIMULUS_INVOLVED_IN_SENSORY_PERCEPTION	0.406161
RESPONSE_TO_NUTRIENT	0.158579
ACTIVATION_OF_JNK_ACTIVITY	-0.040663
REGULATION_OF_SYNAPSE_STRUCTURE_AND_ACTIVITY	-0.123791
SULFUR_METABOLIC_PROCESS	-0.229331
NEGATIVE_REGULATION_OF_HYDROLASE_ACTIVITY	0.599112
BIOSYNTHETIC_PROCESS	0.889941
TRANSCRIPTION_DNA_DEPENDENT	1.1951
STRIATED_MUSCLE_DEVELOPMENT	0.181208
M_PHASE	0.514543
REGULATION_OF_CELL_MIGRATION	-0.239959
PROTEIN_MATURATION	-0.346708
COENZYME_METABOLIC_PROCESS	0.969831
CYTOPLASM_ORGANIZATION_AND_BIOGENESIS	0.113928
REGULATION_OF_TRANSFERASE_ACTIVITY	1.18172
MYOBLAST_DIFFERENTIATION	0.226238
SENSORY_PERCEPTION_OF_TASTE	1.19646
GLUCOSE_CATABOLIC_PROCESS	0.690315
INTRACELLULAR_TRANSPORT	0.824561
INTRACELLULAR_PROTEIN_TRANSPORT	1.70702
PROGRAMMED_CELL_DEATH	2.43763
CENTROSOME_ORGANIZATION_AND_BIOGENESIS	-0.458415
HEMOPOIESIS	2.63823
MICROTUBULE_BASED_PROCESS	0.519067
REGULATION_OF_AXONOGENESIS	-0.140288
RESPONSE_TO_EXTRACELLULAR_STIMULUS	1.59131
APOPTOTIC_NUCLEAR_CHANGES	0.31807
INDUCTION_OF_APOPTOSIS_BY_EXTRACELLULAR_SIGNALS	0.009756
SULFUR_COMPOUND_BIOSYNTHETIC_PROCESS	0.306531
GAMETE_GENERATION	3.09587
RESPONSE_TO_TOXIN	-0.598561
POSITIVE_REGULATION_OF_BINDING	-0.033459
CELLULAR_COMPONENT_DISASSEMBLY	0.185035
IMMUNE_SYSTEM_DEVELOPMENT	2.10302
POSITIVE_REGULATION_OF_CATALYTIC_ACTIVITY	1.10563
TRANSLATIONAL_INITIATION	0.274287
PHOTOTRANSDUCTION	0.399287
REGIONALIZATION	1.48705
ORGANELLE_ORGANIZATION_AND_BIOGENESIS	2.80179
NEGATIVE_REGULATION_OF_CELL_CYCLE	1.91683
HETEROPHILIC_CELL_ADHESION	0.028653
DNA_INTEGRITY_CHECKPOINT	0.18313
STEROID_METABOLIC_PROCESS	0.298212
ESTABLISHMENT_OF_CELLULAR_LOCALIZATION	1.00726
AEROBIC_RESPIRATION	0.00066
SKELETAL_DEVELOPMENT	2.52109
POSITIVE_REGULATION_OF_NUCLEOBASENUCLEOSIDENUCLEOTIDE_AND_NUCLEIC_ACID_METABOLIC_PROCESS	2.06711
REGULATION_OF_GROWTH	0.242332
NUCLEAR_TRANSPORT	0.822908
NEGATIVE_REGULATION_OF_IMMUNE_SYSTEM_PROCESS	1.52192
REGULATION_OF_PROTEIN_POLYMERIZATION	0.413499
LIPID_TRANSPORT	0.118476
ANATOMICAL_STRUCTURE_MORPHOGENESIS	1.96129
CELLULAR_RESPONSE_TO_STRESS	1.85946
POSITIVE_REGULATION_OF_RNA_METABOLIC_PROCESS	1.43004
CELLULAR_PROTEIN_CATABOLIC_PROCESS	0.293055
REGULATION_OF_MUSCLE_CONTRACTION	-0.035895
RESPONSE_TO_LIGHT_STIMULUS	0.337341
POSITIVE_REGULATION_OF_CYTOKINE_BIOSYNTHETIC_PROCESS	1.01926
REGULATION_OF_TRANSLATIONAL_INITIATION	-0.072005
NEGATIVE_REGULATION_OF_TRANSCRIPTION_DNA_DEPENDENT	0.370462
PROTEIN_TARGETING	1.40126
MONOVALENT_INORGANIC_CATION_HOMEOSTASIS	-0.161671
VIRAL_INFECTIOUS_CYCLE	0.27043
REGULATION_OF_PROTEIN_MODIFICATION_PROCESS	2.49274
VIRAL_REPRODUCTIVE_PROCESS	0.209856
REGULATION_OF_MITOSIS	0.7403
CARBOXYLIC_ACID_METABOLIC_PROCESS	1.32361
AXONOGENESIS	0.234087
HOMOPHILIC_CELL_ADHESION	0.739214
REGULATION_OF_MAPKKK_CASCADE	-0.162765
PROTEIN_AMINO_ACID_AUTOPHOSPHORYLATION	0.396415
INTERCELLULAR_JUNCTION_ASSEMBLY	0.403303
MAINTENANCE_OF_CELLULAR_LOCALIZATION	0.026771
MICROTUBULE_CYTOSKELETON_ORGANIZATION_AND_BIOGENESIS	0.101177
NUCLEAR_ORGANIZATION_AND_BIOGENESIS	0.583296
PURINE_NUCLEOTIDE_METABOLIC_PROCESS	-0.589189
PROTEIN_IMPORT	0.94121
POST_GOLGI_VESICLE_MEDIATED_TRANSPORT	0.738618
GLUTAMINE_FAMILY_AMINO_ACID_METABOLIC_PROCESS	0.233797
REGULATION_OF_INTERFERON_GAMMA_BIOSYNTHETIC_PROCESS	0.292829
SEXUAL_REPRODUCTION	3.3353
INTERPHASE	0.326135
NEGATIVE_REGULATION_OF_ANGIOGENESIS	-0.099473
MONOCARBOXYLIC_ACID_TRANSPORT	1.88793
EPITHELIAL_CELL_DIFFERENTIATION	0.046827
TISSUE_DEVELOPMENT	0.873909
CARBOHYDRATE_TRANSPORT	-0.199923
RESPONSE_TO_STEROID_HORMONE_STIMULUS	0.013528
MUSCLE_CELL_DIFFERENTIATION	0.302292
CYTOKINE_METABOLIC_PROCESS	2.73943
SUPEROXIDE_METABOLIC_PROCESS	0.170676
REGULATION_OF_G_PROTEIN_COUPLED_RECEPTOR_PROTEIN_SIGNALING_PATHWAY	0.192564
REGULATION_OF_TRANSLATION	1.6813
AMINO_ACID_METABOLIC_PROCESS	0.621847
PHOTORECEPTOR_CELL_MAINTENANCE	0.278867
RESPONSE_TO_XENOBIOTIC_STIMULUS	-0.106917
INTERLEUKIN_8_BIOSYNTHETIC_PROCESS	0.032494
DEFENSE_RESPONSE	1.6592
FATTY_ACID_BIOSYNTHETIC_PROCESS	-0.40495
CALCIUM_MEDIATED_SIGNALING	-0.132914
I_KAPPAB_KINASE_NF_KAPPAB_CASCADE	0.874698
NUCLEOSOME_ASSEMBLY	1.6811
ACTIN_FILAMENT_BASED_PROCESS	0.458429
TUBE_DEVELOPMENT	0.005039
CELL_CYCLE_PROCESS	0.304695
FATTY_ACID_OXIDATION	0.192941
PRODUCTION_OF_MOLECULAR_MEDIATOR_OF_IMMUNE_RESPONSE	-0.993503
SPHINGOLIPID_METABOLIC_PROCESS	-0.070308
NEGATIVE_REGULATION_OF_CYTOSKELETON_ORGANIZATION_AND_BIOGENESIS	0.234709
INTRA_GOLGI_VESICLE_MEDIATED_TRANSPORT	0.498387
BEHAVIOR	1.89498
REGULATION_OF_PROTEIN_METABOLIC_PROCESS	2.2349
REGULATION_OF_SIGNAL_TRANSDUCTION	1.43375
MITOTIC_SISTER_CHROMATID_SEGREGATION	1.88251
POSITIVE_REGULATION_OF_IMMUNE_RESPONSE	0.086493
NEGATIVE_REGULATION_OF_PROTEIN_METABOLIC_PROCESS	2.31262
VITAMIN_TRANSPORT	0.054945
REGULATION_OF_PEPTIDYL_TYROSINE_PHOSPHORYLATION	2.02664
REGULATION_OF_GENE_SPECIFIC_TRANSCRIPTION	0.036602
POSITIVE_REGULATION_OF_TRANSPORT	0.88168
TRANSCRIPTION_INITIATION	-0.295876
AMINO_ACID_DERIVATIVE_METABOLIC_PROCESS	0.672919
PHAGOCYTOSIS	0.027161
NEGATIVE_REGULATION_OF_CELLULAR_PROCESS	3.01058
PROTEOGLYCAN_BIOSYNTHETIC_PROCESS	0.106111
REGULATION_OF_DNA_METABOLIC_PROCESS	1.11838
LOCOMOTORY_BEHAVIOR	1.25909
RNA_ELONGATION	0.095022
REGULATION_OF_CELL_ADHESION	0.179723
T_CELL_DIFFERENTIATION	1.58593
REGULATION_OF_DEVELOPMENTAL_PROCESS	3.09467
RESPONSE_TO_HEAT	-0.015749
ACTIVATION_OF_MAPK_ACTIVITY	0.116874
GENERATION_OF_PRECURSOR_METABOLITES_AND_ENERGY	0.490507
DEPHOSPHORYLATION	0.176619
MEMBRANE_LIPID_BIOSYNTHETIC_PROCESS	-0.424772
PROTEIN_DNA_COMPLEX_ASSEMBLY	0.270327
CALCIUM_ION_TRANSPORT	1.49298
REGULATION_OF_T_CELL_ACTIVATION	1.41661
CELLULAR_MORPHOGENESIS_DURING_DIFFERENTIATION	0.443575
REGULATION_OF_BODY_FLUID_LEVELS	0.325362
COENZYME_BIOSYNTHETIC_PROCESS	0.854741
NEGATIVE_REGULATION_OF_GROWTH	1.13804
EPITHELIAL_TO_MESENCHYMAL_TRANSITION	1.67091
GENERATION_OF_NEURONS	1.3451
N_ACETYLGLUCOSAMINE_METABOLIC_PROCESS	0.106751
RESPONSE_TO_CARBOHYDRATE_STIMULUS	0.349345
MEIOTIC_CELL_CYCLE	-0.008267
RNA_BIOSYNTHETIC_PROCESS	1.11406
DETECTION_OF_STIMULUS	0.53079
SPERM_MOTILITY	0.009357
CYTOKINE_PRODUCTION	0.700598
CELLULAR_PROTEIN_COMPLEX_ASSEMBLY	0.048413
CELLULAR_CATABOLIC_PROCESS	1.71801
MITOTIC_CELL_CYCLE	0.600401
REGULATION_OF_PHOSPHORYLATION	3.12545
LIPOPROTEIN_METABOLIC_PROCESS	-0.392423
MESODERM_DEVELOPMENT	0.518773
LIPID_METABOLIC_PROCESS	0.742638
CELLULAR_BIOSYNTHETIC_PROCESS	1.16334
ORGANIC_ACID_METABOLIC_PROCESS	1.3107
POSITIVE_REGULATION_OF_MULTICELLULAR_ORGANISMAL_PROCESS	0.949507
ACTIVATION_OF_NF_KAPPAB_TRANSCRIPTION_FACTOR	0.054374
BLOOD_COAGULATION	0.320124
REGULATION_OF_CELLULAR_COMPONENT_ORGANIZATION_AND_BIOGENESIS	0.329397
PURINE_RIBONUCLEOTIDE_METABOLIC_PROCESS	-0.656613
COFACTOR_CATABOLIC_PROCESS	-0.008087
RAS_PROTEIN_SIGNAL_TRANSDUCTION	0.130411
MYELOID_CELL_DIFFERENTIATION	0.269641
CELL_CYCLE_PHASE	0.504019
LEUKOCYTE_DIFFERENTIATION	1.00592
JNK_CASCADE	-0.395753
POSITIVE_REGULATION_OF_I_KAPPAB_KINASE_NF_KAPPAB_CASCADE	0.669771
CELLULAR_PROTEIN_COMPLEX_DISASSEMBLY	-0.08633
REGULATION_OF_RAS_PROTEIN_SIGNAL_TRANSDUCTION	-0.330707
RHYTHMIC_PROCESS	0.151812
NITROGEN_COMPOUND_METABOLIC_PROCESS	0.88189
VIRAL_REPRODUCTION	0.079058
MONOCARBOXYLIC_ACID_METABOLIC_PROCESS	1.0734
REGULATION_OF_ACTIN_FILAMENT_LENGTH	0.413518
LEUKOCYTE_CHEMOTAXIS	0.700442
REGULATION_OF_NUCLEOCYTOPLASMIC_TRANSPORT	-0.187269
MULTICELLULAR_ORGANISMAL_DEVELOPMENT	2.62304
BRAIN_DEVELOPMENT	0.745388
ANATOMICAL_STRUCTURE_FORMATION	0.492657
IMMUNE_EFFECTOR_PROCESS	-0.235329
RESPONSE_TO_NUTRIENT_LEVELS	1.26467
CELL_CELL_SIGNALING	1.16513
LIPID_BIOSYNTHETIC_PROCESS	-0.831805
ORGAN_MORPHOGENESIS	1.68358
DETECTION_OF_CHEMICAL_STIMULUS	0.306167
POSITIVE_REGULATION_OF_HYDROLASE_ACTIVITY	1.79358
S_PHASE	0.314416
POSITIVE_REGULATION_OF_MAP_KINASE_ACTIVITY	0.184682
AMINO_ACID_CATABOLIC_PROCESS	0.093679
CELL_CYCLE_CHECKPOINT_GO_0000075	0.72582
MITOCHONDRIAL_MEMBRANE_ORGANIZATION_AND_BIOGENESIS	0.163077
POSITIVE_REGULATION_OF_CASPASE_ACTIVITY	1.23858
REGULATION_OF_TRANSCRIPTION_FROM_RNA_POLYMERASE_II_PROMOTER	1.13417
POSITIVE_REGULATION_OF_T_CELL_PROLIFERATION	1.34501
POSITIVE_REGULATION_OF_CELLULAR_PROTEIN_METABOLIC_PROCESS	0.799693
CELLULAR_CARBOHYDRATE_METABOLIC_PROCESS	1.10909
REGULATION_OF_TRANSCRIPTION_FACTOR_ACTIVITY	-0.107665
CELL_RECOGNITION	0.047245
PROTEOGLYCAN_METABOLIC_PROCESS	0.025462
DNA_REPLICATION_INITIATION	-0.367786
PEPTIDE_METABOLIC_PROCESS	0.312423
REGULATION_OF_MYELOID_CELL_DIFFERENTIATION	0.156946
DEFENSE_RESPONSE_TO_VIRUS	-0.038474
REGULATION_OF_PH	-0.090801
CELL_SUBSTRATE_ADHESION	0.258794
MYELOID_LEUKOCYTE_DIFFERENTIATION	0.116131
CHROMOSOME_SEGREGATION	1.0267
REGULATION_OF_CHROMOSOME_ORGANIZATION_AND_BIOGENESIS	0.870267
ANION_TRANSPORT	-0.019937
PROTEIN_POLYMERIZATION	1.38946
LEUKOCYTE_ACTIVATION	2.35057
INTERLEUKIN_1_SECRETION	0.135798
ALCOHOL_METABOLIC_PROCESS	2.37196
FEEDING_BEHAVIOR	3.22217
TRNA_METABOLIC_PROCESS	0.671673
ELECTRON_TRANSPORT_GO_0006118	0.121104
ADAPTIVE_IMMUNE_RESPONSE_GO_0002460	-0.260021
INTERLEUKIN_2_PRODUCTION	-0.320219
POSITIVE_REGULATION_OF_DEFENSE_RESPONSE	-0.205563
B_CELL_DIFFERENTIATION	0.396094
REGULATION_OF_HOMEOSTATIC_PROCESS	-1.73073
METAL_ION_TRANSPORT	2.25799
ENDOTHELIAL_CELL_PROLIFERATION	-0.925351
NEUROPEPTIDE_SIGNALING_PATHWAY	0.766578
ACTIN_POLYMERIZATION_AND_OR_DEPOLYMERIZATION	2.58823
INFLAMMATORY_RESPONSE	1.18255
NEGATIVE_REGULATION_OF_INTRACELLULAR_TRANSPORT	-1.4063
PROTEIN_EXPORT_FROM_NUCLEUS	-0.198026
PROTEIN_STABILIZATION	0.742076
ACTIVATION_OF_IMMUNE_RESPONSE	0.207477
RESPONSE_TO_STRESS	1.53768
RIBONUCLEOPROTEIN_COMPLEX_BIOGENESIS_AND_ASSEMBLY	0.332042
CELLULAR_CATION_HOMEOSTASIS	1.68712
REGULATION_OF_CELLULAR_METABOLIC_PROCESS	4.11288
PROTEIN_COMPLEX_DISASSEMBLY	-0.131755
MITOCHONDRION_ORGANIZATION_AND_BIOGENESIS	0.953466
CIRCADIAN_RHYTHM	0.178925
RNA_PROCESSING	0.506351
B_CELL_ACTIVATION	0.732695
EXTRACELLULAR_STRUCTURE_ORGANIZATION_AND_BIOGENESIS	1.48463
INTERLEUKIN_8_PRODUCTION	0.128092
DNA_CATABOLIC_PROCESS	0.285955
RESPONSE_TO_CHEMICAL_STIMULUS	1.08177
PROTEIN_IMPORT_INTO_NUCLEUS	1.35121
REGULATION_OF_NEUROTRANSMITTER_LEVELS	0.543988
REGULATION_OF_GENE_EXPRESSION	2.97334
REGULATION_OF_CELL_DIFFERENTIATION	0.825107
SENSORY_PERCEPTION	1.23184
NEGATIVE_REGULATION_OF_DNA_BINDING	-0.028958
POSITIVE_REGULATION_OF_DEVELOPMENTAL_PROCESS	0.979758
PROTEIN_RNA_COMPLEX_ASSEMBLY	-0.078156
POST_TRANSLATIONAL_PROTEIN_MODIFICATION	1.74207
VACUOLE_ORGANIZATION_AND_BIOGENESIS	-0.795391
POSITIVE_REGULATION_OF_CYTOKINE_SECRETION	-0.087884
ESTABLISHMENT_OF_ORGANELLE_LOCALIZATION	0.930766
VACUOLAR_TRANSPORT	0.277654
CALCIUM_INDEPENDENT_CELL_CELL_ADHESION	-0.353822
PHOSPHOINOSITIDE_MEDIATED_SIGNALING	2.19518
PROTEIN_TARGETING_TO_MEMBRANE	0.595203
NUCLEAR_EXPORT	0.050506
REGULATION_OF_ORGANELLE_ORGANIZATION_AND_BIOGENESIS	0.166915
MORPHOGENESIS_OF_AN_EPITHELIUM	0.05901
NEUTRAL_AMINO_ACID_TRANSPORT	0.064405
AMINE_CATABOLIC_PROCESS	0.133967
CELLULAR_MONOVALENT_INORGANIC_CATION_HOMEOSTASIS	0.1452
RESPONSE_TO_BACTERIUM	-0.073011
CELLULAR_COMPONENT_ASSEMBLY	2.03533
IMMUNE_RESPONSE	0.59094
HEMOPOIETIC_OR_LYMPHOID_ORGAN_DEVELOPMENT	2.60592
REGULATION_OF_JNK_CASCADE	0.108339
PROTEIN_MODIFICATION_BY_SMALL_PROTEIN_CONJUGATION	-0.597376
REGULATION_OF_CATABOLIC_PROCESS	0.015229
BIOPOLYMER_BIOSYNTHETIC_PROCESS	0.878097
GROWTH	1.40423
EXCRETION	-0.014136
ANGIOGENESIS	0.148893
NEGATIVE_REGULATION_OF_PHOSPHORYLATION	1.77901
POSITIVE_REGULATION_OF_TRANSCRIPTION_FACTOR_ACTIVITY	-0.00661
PROTEIN_UBIQUITINATION	-0.70612
CARBOXYLIC_ACID_TRANSPORT	0.390309
NEGATIVE_REGULATION_OF_CELLULAR_COMPONENT_ORGANIZATION_AND_BIOGENESIS	0.377
DEVELOPMENT_OF_PRIMARY_SEXUAL_CHARACTERISTICS	1.01245
PROTEIN_CATABOLIC_PROCESS	0.142125
AGING	0.567539
NEGATIVE_REGULATION_OF_CELL_ADHESION	0.255573
EMBRYO_IMPLANTATION	0.00426
PROTEOLYSIS	1.11695
SECONDARY_METABOLIC_PROCESS	0.58402
PYRIMIDINE_NUCLEOTIDE_METABOLIC_PROCESS	0.010178
VITAMIN_METABOLIC_PROCESS	0.162943
MEMBRANE_ORGANIZATION_AND_BIOGENESIS	1.31543
MAINTENANCE_OF_LOCALIZATION	0.132587
REGULATION_OF_ANGIOGENESIS	-0.30836
INTERCELLULAR_JUNCTION_ASSEMBLY_AND_MAINTENANCE	0.393429
ENERGY_DERIVATION_BY_OXIDATION_OF_ORGANIC_COMPOUNDS	0.172593
SYNAPTIC_TRANSMISSION	1.03586
ACTIN_FILAMENT_POLYMERIZATION	1.56641
ACTIN_CYTOSKELETON_ORGANIZATION_AND_BIOGENESIS	0.676831
RESPONSE_TO_OXIDATIVE_STRESS	0.742205
POSITIVE_REGULATION_OF_METABOLIC_PROCESS	2.72462
KERATINOCYTE_DIFFERENTIATION	0.16316
AMINO_ACID_AND_DERIVATIVE_METABOLIC_PROCESS	1.13547
SYNAPSE_ORGANIZATION_AND_BIOGENESIS	1.07455
BILE_ACID_METABOLIC_PROCESS	0.432127
REGULATION_OF_CYTOKINE_PRODUCTION	-0.293382
RESPONSE_TO_TEMPERATURE_STIMULUS	0.524743
REGULATION_OF_ACTIN_POLYMERIZATION_AND_OR_DEPOLYMERIZATION	0.896841
OLIGOSACCHARIDE_METABOLIC_PROCESS	0.139826
REGULATION_OF_HEART_CONTRACTION	2.80892
COVALENT_CHROMATIN_MODIFICATION	2.32715
REGULATION_OF_ACTION_POTENTIAL	-0.62807
CELLULAR_PROTEIN_METABOLIC_PROCESS	2.46142
LIPID_HOMEOSTASIS	0.118827
RRNA_PROCESSING	0.899244
XENOBIOTIC_METABOLIC_PROCESS	-0.132084
ESTABLISHMENT_OF_VESICLE_LOCALIZATION	0.410241
HEME_BIOSYNTHETIC_PROCESS	-0.018583
UNFOLDED_PROTEIN_RESPONSE	-0.61492
CELL_DIVISION	-0.570592
RESPONSE_TO_ABIOTIC_STIMULUS	0.695061
HOMEOSTASIS_OF_NUMBER_OF_CELLS	0.431444
REGULATED_SECRETORY_PATHWAY	0.469212
RNA_3END_PROCESSING	0.256239
RESPONSE_TO_BIOTIC_STIMULUS	-0.19587
G_PROTEIN_SIGNALING_COUPLED_TO_CAMP_NUCLEOTIDE_SECOND_MESSENGER	0.322123
PROTEIN_SECRETION	-0.248366
PROTEIN_KINASE_CASCADE	2.07583
PROTEIN_AMINO_ACID_LIPIDATION	-0.371026
NEGATIVE_REGULATION_OF_CELL_DIFFERENTIATION	0.155089
MACROMOLECULE_LOCALIZATION	1.56343
SENSORY_PERCEPTION_OF_CHEMICAL_STIMULUS	1.84653
CELLULAR_RESPONSE_TO_STIMULUS	1.81584
MICROTUBULE_ORGANIZING_CENTER_ORGANIZATION_AND_BIOGENESIS	-0.496818
G1_PHASE_OF_MITOTIC_CELL_CYCLE	-0.068371
GLYCOSPHINGOLIPID_METABOLIC_PROCESS	0.208945
REGULATION_OF_TRANSCRIPTIONDNA_DEPENDENT	1.81069
INTERACTION_WITH_HOST	-0.021904
REGULATION_OF_RHO_GTPASE_ACTIVITY	-0.215201
MRNA_PROCESSING_GO_0006397	-0.220661
MACROMOLECULE_BIOSYNTHETIC_PROCESS	1.91675
G_PROTEIN_SIGNALING_ADENYLATE_CYCLASE_ACTIVATING_PATHWAY	0.049021
RESPONSE_TO_OTHER_ORGANISM	0.01141
RNA_EXPORT_FROM_NUCLEUS	0.507767
LYSOSOMAL_TRANSPORT	0.112839
MACROMOLECULE_CATABOLIC_PROCESS	1.3847
AMINE_BIOSYNTHETIC_PROCESS	0.072845
POSITIVE_REGULATION_OF_T_CELL_ACTIVATION	1.10722
NEUROLOGICAL_SYSTEM_PROCESS	1.74039
REGULATION_OF_CELL_SHAPE	-0.015808
EPIDERMAL_GROWTH_FACTOR_RECEPTOR_SIGNALING_PATHWAY	-0.227897
AMINO_ACID_DERIVATIVE_BIOSYNTHETIC_PROCESS	0.123469
STEROID_HORMONE_RECEPTOR_SIGNALING_PATHWAY	1.42061
CELLULAR_RESPONSE_TO_EXTRACELLULAR_STIMULUS	2.02047
POSITIVE_REGULATION_OF_PROTEIN_SECRETION	-0.11079
REGULATION_OF_MITOTIC_CELL_CYCLE	0.536058
RIBONUCLEOTIDE_METABOLIC_PROCESS	-0.436993
BIOPOLYMER_MODIFICATION	1.85477
TRANSPORT	1.97153
CELLULAR_LIPID_CATABOLIC_PROCESS	0.769791
EPIDERMIS_DEVELOPMENT	1.73305
REGULATION_OF_RESPONSE_TO_STIMULUS	0.126106
REGULATION_OF_MAP_KINASE_ACTIVITY	0.345963
NEGATIVE_REGULATION_OF_TRANSCRIPTION	1.12002
HOMEOSTATIC_PROCESS	0.650511
SODIUM_ION_TRANSPORT	0.919774
POSITIVE_REGULATION_OF_DNA_METABOLIC_PROCESS	0.815213
VASCULATURE_DEVELOPMENT	0.325931
CELLULAR_HOMEOSTASIS	1.14431
STRIATED_MUSCLE_CONTRACTION_GO_0006941	-0.041477
GLYCOPROTEIN_BIOSYNTHETIC_PROCESS	0.501468
ICOSANOID_METABOLIC_PROCESS	0.559597
PHOSPHOINOSITIDE_BIOSYNTHETIC_PROCESS	-0.429437
SECRETION	0.369226
DNA_REPLICATION	1.36466
APOPTOTIC_MITOCHONDRIAL_CHANGES	-0.056546
POSITIVE_REGULATION_OF_CELLULAR_COMPONENT_ORGANIZATION_AND_BIOGENESIS	-0.016321
GENERATION_OF_A_SIGNAL_INVOLVED_IN_CELL_CELL_SIGNALING	0.413935
CELL_CELL_ADHESION	-0.186333
NEGATIVE_REGULATION_OF_CELL_PROLIFERATION	0.721263
POSITIVE_REGULATION_OF_LYMPHOCYTE_ACTIVATION	1.28798
DNA_DAMAGE_RESPONSESIGNAL_TRANSDUCTION	0.592094
EMBRYONIC_MORPHOGENESIS	0.29373
NLS_BEARING_SUBSTRATE_IMPORT_INTO_NUCLEUS	0.614138
DIGESTION	0.83529
COFACTOR_TRANSPORT	-0.114391
NEGATIVE_REGULATION_OF_TRANSCRIPTION_FROM_RNA_POLYMERASE_II_PROMOTER	0.197896
REGULATION_OF_CATALYTIC_ACTIVITY	1.72027
NUCLEOTIDE_BIOSYNTHETIC_PROCESS	-0.23627
GLIOGENESIS	0.155133
NUCLEOTIDE_SUGAR_METABOLIC_PROCESS	0.185109
LIPOPROTEIN_BIOSYNTHETIC_PROCESS	-0.433991
DNA_DAMAGE_RESPONSESIGNAL_TRANSDUCTION_RESULTING_IN_INDUCTION_OF_APOPTOSIS	-0.024864
VESICLE_LOCALIZATION	0.024504
ADAPTIVE_IMMUNE_RESPONSE	-0.191262
ANTI_APOPTOSIS	1.61607
MAINTENANCE_OF_CELLULAR_PROTEIN_LOCALIZATION	0.046326
INTRACELLULAR_RECEPTOR_MEDIATED_SIGNALING_PATHWAY	1.63679
NEGATIVE_REGULATION_OF_MAP_KINASE_ACTIVITY	0.24084
DNA_DAMAGE_CHECKPOINT	0.572743
REGULATION_OF_CYCLIN_DEPENDENT_PROTEIN_KINASE_ACTIVITY	0.668448
GOLGI_VESICLE_TRANSPORT	0.177517
PEPTIDYL_TYROSINE_PHOSPHORYLATION	0.979198
NEGATIVE_REGULATION_OF_SECRETION	0.699322
PROTEIN_PROCESSING	0.840387
OXYGEN_AND_REACTIVE_OXYGEN_SPECIES_METABOLIC_PROCESS	0.575102
PROTEIN_COMPLEX_ASSEMBLY	2.83449
CELLULAR_LIPID_METABOLIC_PROCESS	0.441477
REGULATION_OF_CELL_MORPHOGENESIS	-0.060031
DEFENSE_RESPONSE_TO_BACTERIUM	-0.056942
VESICLE_MEDIATED_TRANSPORT	0.800625
DOUBLE_STRAND_BREAK_REPAIR	-1.7519
PROTEIN_METABOLIC_PROCESS	3.38484
NEGATIVE_REGULATION_OF_CYTOKINE_BIOSYNTHETIC_PROCESS	2.79631
GLYCEROPHOSPHOLIPID_METABOLIC_PROCESS	-0.453351
CELLULAR_MACROMOLECULE_CATABOLIC_PROCESS	1.52418
MRNA_SPLICE_SITE_SELECTION	-0.511756
EXOCYTOSIS	0.191162
SECOND_MESSENGER_MEDIATED_SIGNALING	1.29391
G_PROTEIN_SIGNALING_COUPLED_TO_CYCLIC_NUCLEOTIDE_SECOND_MESSENGER	0.203216
REGULATION_OF_GENE_EXPRESSION_EPIGENETIC	0.588298
REGULATION_OF_INTRACELLULAR_TRANSPORT	0.016784
SMOOTH_MUSCLE_CONTRACTION_GO_0006939	0.263773
SKELETAL_MUSCLE_DEVELOPMENT	-0.174734
ENDOSOME_TRANSPORT	0.113884
PROTEIN_AMINO_ACID_ADP_RIBOSYLATION	-0.253649
BONE_REMODELING	-0.317798
REGULATION_OF_CELLULAR_COMPONENT_SIZE	0.43822
PEPTIDYL_AMINO_ACID_MODIFICATION	1.15596
EMBRYONIC_DEVELOPMENT	1.22754
POSITIVE_REGULATION_OF_CYTOSKELETON_ORGANIZATION_AND_BIOGENESIS	-0.071782
PROTEIN_AMINO_ACID_O_LINKED_GLYCOSYLATION	-0.402709
REGULATION_OF_SMALL_GTPASE_MEDIATED_SIGNAL_TRANSDUCTION	-0.002554
CELL_PROLIFERATION_GO_0008283	1.97856
REGULATION_OF_BLOOD_PRESSURE	0.226437
ESTABLISHMENT_AND_OR_MAINTENANCE_OF_CELL_POLARITY	-0.36144
NUCLEOTIDE_EXCISION_REPAIR	0.182946
NEGATIVE_REGULATION_OF_RNA_METABOLIC_PROCESS	0.31877
NEGATIVE_REGULATION_OF_DNA_REPLICATION	-0.321518
REGULATION_OF_ENDOCYTOSIS	0.427061
IMMUNE_SYSTEM_PROCESS	2.04409
TRANSFORMING_GROWTH_FACTOR_BETA_RECEPTOR_SIGNALING_PATHWAY	-0.612971
ANATOMICAL_STRUCTURE_DEVELOPMENT	2.58154
REGULATION_OF_T_CELL_PROLIFERATION	1.83288
RNA_SPLICINGVIA_TRANSESTERIFICATION_REACTIONS	-0.244124
DNA_RECOMBINATION	-1.60654
CELL_MATRIX_ADHESION	0.014082
PEPTIDYL_TYROSINE_MODIFICATION	0.821167
T_CELL_ACTIVATION	2.01469
G1_PHASE	-0.030559
CYTOKINE_BIOSYNTHETIC_PROCESS	2.70647
POSITIVE_REGULATION_OF_EPITHELIAL_CELL_PROLIFERATION	0.701248
ER_TO_GOLGI_VESICLE_MEDIATED_TRANSPORT	0.284927
HISTONE_MODIFICATION	2.22211
TRANSCRIPTION	1.50109
POSITIVE_REGULATION_OF_CELLULAR_METABOLIC_PROCESS	2.93995
LEARNING_AND_OR_MEMORY	-0.513056
S_PHASE_OF_MITOTIC_CELL_CYCLE	0.227043
POSITIVE_REGULATION_OF_BIOLOGICAL_PROCESS	3.85743
RESPONSE_TO_EXTERNAL_STIMULUS	2.8957
MITOTIC_SPINDLE_ORGANIZATION_AND_BIOGENESIS	-0.008563
AMINE_METABOLIC_PROCESS	0.918551
INACTIVATION_OF_MAPK_ACTIVITY	1.34171
CERAMIDE_METABOLIC_PROCESS	-0.260771
WOUND_HEALING	0.535746
REGULATION_OF_NEUROGENESIS	-0.612222
TRANSCRIPTION_INITIATION_FROM_RNA_POLYMERASE_II_PROMOTER	-0.521244
CARBOHYDRATE_METABOLIC_PROCESS	0.968346
COAGULATION	0.355733
BODY_FLUID_SECRETION	0.60428
MACROMOLECULAR_COMPLEX_DISASSEMBLY	-0.034895
RESPONSE_TO_UV	0.390771
RESPIRATORY_GASEOUS_EXCHANGE	0.19674
NEGATIVE_REGULATION_OF_BINDING	-0.002674
NEGATIVE_REGULATION_OF_METABOLIC_PROCESS	1.5702
PHOSPHOLIPID_METABOLIC_PROCESS	-0.183927
RESPONSE_TO_IONIZING_RADIATION	0.367287
POSITIVE_REGULATION_OF_JNK_ACTIVITY	0.158074
REGULATION_OF_JAK_STAT_CASCADE	0.687624
TRANSITION_METAL_ION_TRANSPORT	1.1852
NEUROGENESIS	1.50826
RESPONSE_TO_RADIATION	0.625659
REGULATION_OF_CELL_CELL_ADHESION	-0.010054
POSITIVE_REGULATION_OF_CELL_MIGRATION	0.688791
GLAND_DEVELOPMENT	0.245939
REGULATION_OF_CYTOSKELETON_ORGANIZATION_AND_BIOGENESIS	-0.049955
CHEMICAL_HOMEOSTASIS	0.902681
REGULATION_OF_METABOLIC_PROCESS	3.98587
OVULATION_CYCLE	0.10825
MEIOTIC_RECOMBINATION	-1.01106
PROTEIN_HOMOOLIGOMERIZATION	2.87823
CYTOKINE_AND_CHEMOKINE_MEDIATED_SIGNALING_PATHWAY	-0.396755
HEART_DEVELOPMENT	-0.167276
CELLULAR_LOCALIZATION	0.703098
DEVELOPMENTAL_GROWTH	1.42957
POSITIVE_REGULATION_OF_CELL_ADHESION	0.29611
POSITIVE_REGULATION_OF_TRANSFERASE_ACTIVITY	0.522741
SPHINGOID_METABOLIC_PROCESS	-0.301206
MAPKKK_CASCADE_GO_0000165	0.112661
CELL_CYCLE_ARREST_GO_0007050	1.30421
ANDROGEN_RECEPTOR_SIGNALING_PATHWAY	0.395163
MITOSIS	0.883247
PIGMENT_BIOSYNTHETIC_PROCESS	0.779891
PIGMENT_METABOLIC_PROCESS	0.595186
REGULATION_OF_JNK_ACTIVITY	0.078551
CELL_CYCLE_GO_0007049	1.07933
ER_NUCLEAR_SIGNALING_PATHWAY	-0.269269
ION_HOMEOSTASIS	1.0507
DNA_MODIFICATION	0.846174
REGULATION_OF_TRANSPORT	0.661192
RECEPTOR_MEDIATED_ENDOCYTOSIS	0.369505
POSITIVE_REGULATION_OF_ANGIOGENESIS	0.259592
NOTCH_SIGNALING_PATHWAY	0.083893
CATION_TRANSPORT	1.26849
NEURON_DIFFERENTIATION	1.80956
REGULATION_OF_LYMPHOCYTE_ACTIVATION	2.28077
ENDOTHELIAL_CELL_MIGRATION	-1.79761
NEURON_DEVELOPMENT	1.24466
ACTIN_FILAMENT_BUNDLE_FORMATION	-0.282431
REGULATION_OF_NUCLEOBASENUCLEOSIDENUCLEOTIDE_AND_NUCLEIC_ACID_METABOLIC_PROCESS	2.39556
AROMATIC_COMPOUND_METABOLIC_PROCESS	1.64704
NEGATIVE_REGULATION_OF_TRANSLATION	2.73164
PERIPHERAL_NERVOUS_SYSTEM_DEVELOPMENT	-1.2708
REGULATION_OF_GTPASE_ACTIVITY	-0.715391
SISTER_CHROMATID_SEGREGATION	2.74948
FATTY_ACID_METABOLIC_PROCESS	0.39076
NEUROTRANSMITTER_SECRETION	0.463214
TRICARBOXYLIC_ACID_CYCLE_INTERMEDIATE_METABOLIC_PROCESS	0.177235
NEGATIVE_REGULATION_OF_MYELOID_CELL_DIFFERENTIATION	-0.135595
CENTROSOME_CYCLE	-0.553373
POLYSACCHARIDE_METABOLIC_PROCESS	0.109
ORGANELLE_LOCALIZATION	0.258518
ACTIN_FILAMENT_BASED_MOVEMENT	-0.383768
NEGATIVE_REGULATION_OF_TRANSCRIPTION_FACTOR_ACTIVITY	-0.13983
HETEROCYCLE_METABOLIC_PROCESS	0.37842
RIBOSOME_BIOGENESIS_AND_ASSEMBLY	0.995926
ACUTE_INFLAMMATORY_RESPONSE	0.65379
TRIACYLGLYCEROL_METABOLIC_PROCESS	-0.257368
PHOSPHOINOSITIDE_METABOLIC_PROCESS	-0.466642
POSITIVE_REGULATION_OF_PROTEIN_METABOLIC_PROCESS	0.594837
CYTOSKELETON_ORGANIZATION_AND_BIOGENESIS	0.333041
CDC42_PROTEIN_SIGNAL_TRANSDUCTION	-0.414896
RESPONSE_TO_HORMONE_STIMULUS	0.237831
MRNA_METABOLIC_PROCESS	0.194657
PROTEIN_MODIFICATION_PROCESS	1.82722
PROTEIN_AMINO_ACID_PHOSPHORYLATION	2.24915
NEGATIVE_REGULATION_OF_TRANSFERASE_ACTIVITY	0.66291
AMYLOID_PRECURSOR_PROTEIN_METABOLIC_PROCESS	0.084186
MEMBRANE_FUSION	0.537658
NITROGEN_COMPOUND_BIOSYNTHETIC_PROCESS	0.065383
APOPTOTIC_PROGRAM	1.36823
INNATE_IMMUNE_RESPONSE	-0.111936
POSITIVE_REGULATION_OF_CELL_CYCLE	0.24505
NEGATIVE_REGULATION_OF_SIGNAL_TRANSDUCTION	0.303199
CHROMOSOME_ORGANIZATION_AND_BIOGENESIS	4.69753
CELL_PROJECTION_BIOGENESIS	1.34224
REGULATION_OF_NEURON_APOPTOSIS	-0.589813
RNA_SPLICING	-0.116995
COFACTOR_BIOSYNTHETIC_PROCESS	0.54693
LYMPHOCYTE_ACTIVATION	2.21467
POSITIVE_REGULATION_OF_PROTEIN_MODIFICATION_PROCESS	0.811955
REGULATION_OF_RNA_METABOLIC_PROCESS	1.79238
CATION_HOMEOSTASIS	1.34814
CHROMATIN_MODIFICATION	2.13642
RESPONSE_TO_WOUNDING	1.44838
DETECTION_OF_BIOTIC_STIMULUS	-0.283961
TRANSCRIPTION_FROM_RNA_POLYMERASE_III_PROMOTER	-0.875892
NEGATIVE_REGULATION_OF_CATALYTIC_ACTIVITY	0.678337
CELLULAR_MACROMOLECULE_METABOLIC_PROCESS	2.57936
TISSUE_REMODELING	-0.32921
NEGATIVE_REGULATION_OF_RESPONSE_TO_STIMULUS	0.708785
SPHINGOLIPID_BIOSYNTHETIC_PROCESS	-0.152854
ESTABLISHMENT_AND_OR_MAINTENANCE_OF_CHROMATIN_ARCHITECTURE	3.08955
NEGATIVE_REGULATION_OF_DEVELOPMENTAL_PROCESS	1.18446
POSITIVE_REGULATION_OF_CELLULAR_PROCESS	4.21659
DNA_DEPENDENT_DNA_REPLICATION	0.575046
MONOVALENT_INORGANIC_CATION_TRANSPORT	0.32512
TRANSCRIPTION_FROM_RNA_POLYMERASE_II_PROMOTER	0.886143
TRANSMEMBRANE_RECEPTOR_PROTEIN_SERINE_THREONINE_KINASE_SIGNALING_PATHWAY	-1.00873
HUMORAL_IMMUNE_RESPONSE	-0.163527
MALE_GONAD_DEVELOPMENT	0.576183
DNA_DAMAGE_RESPONSESIGNAL_TRANSDUCTION_BY_P53_CLASS_MEDIATOR	0.685058
NUCLEOTIDE_METABOLIC_PROCESS	-0.282009
CELLULAR_CARBOHYDRATE_CATABOLIC_PROCESS	0.348871
G_PROTEIN_COUPLED_RECEPTOR_PROTEIN_SIGNALING_PATHWAY	1.18581
AMINE_TRANSPORT	0.663225
INTERPHASE_OF_MITOTIC_CELL_CYCLE	0.191145
PROTEIN_TRANSPORT	1.26692
TRANSLATION	1.79091
POSITIVE_REGULATION_OF_MAPKKK_CASCADE	0.467999
CYTOSKELETON_DEPENDENT_INTRACELLULAR_TRANSPORT	-0.102613
POSITIVE_REGULATION_OF_DNA_BINDING	-0.002085
PHOSPHORYLATION	2.30261
CATABOLIC_PROCESS	1.53259
PROTEIN_IMPORT_INTO_NUCLEUS_TRANSLOCATION	0.585961
HORMONE_METABOLIC_PROCESS	-0.555694
NEGATIVE_REGULATION_OF_BIOLOGICAL_PROCESS	3.21735
REGULATION_OF_PROTEIN_SECRETION	0.035905
POSITIVE_REGULATION_OF_SECRETION	0.146293
INTERFERON_GAMMA_BIOSYNTHETIC_PROCESS	0.328615
PROTEIN_LOCALIZATION	1.21636
CARBOHYDRATE_CATABOLIC_PROCESS	0.331649
ADENYLATE_CYCLASE_ACTIVATION	-0.471204
BASE_EXCISION_REPAIR	1.55642
NEURON_APOPTOSIS	-0.305052
DNA_PACKAGING	0.997052
CARBOHYDRATE_BIOSYNTHETIC_PROCESS	1.07006
POTASSIUM_ION_TRANSPORT	0.488256
CYTOKINE_SECRETION	0.154085
REGULATION_OF_MULTICELLULAR_ORGANISMAL_PROCESS	1.99088
POSITIVE_REGULATION_OF_PROTEIN_AMINO_ACID_PHOSPHORYLATION	1.24532
REGULATION_OF_PROTEIN_IMPORT_INTO_NUCLEUS	0.169062
INTERFERON_GAMMA_PRODUCTION	0.397523
REGULATION_OF_CELLULAR_PROTEIN_METABOLIC_PROCESS	2.69645
MICROTUBULE_BASED_MOVEMENT	0.280495
REGULATION_OF_PROTEIN_STABILITY	0.594836
REGULATION_OF_IMMUNE_SYSTEM_PROCESS	1.30298
REGULATION_OF_CYTOKINE_BIOSYNTHETIC_PROCESS	2.99127
REGULATION_OF_APOPTOSIS	2.77196
SPINDLE_ORGANIZATION_AND_BIOGENESIS	0.010132
PROTEIN_AMINO_ACID_DEPHOSPHORYLATION	-0.068192
NEGATIVE_REGULATION_OF_PROGRAMMED_CELL_DEATH	2.09339
TRANSMEMBRANE_RECEPTOR_PROTEIN_TYROSINE_KINASE_SIGNALING_PATHWAY	-0.260362
DNA_FRAGMENTATION_DURING_APOPTOSIS	0.242842
REGULATION_OF_PROGRAMMED_CELL_DEATH	2.86522
HEME_METABOLIC_PROCESS	-0.08484
CELL_MIGRATION	0.66276
CYCLIC_NUCLEOTIDE_MEDIATED_SIGNALING	0.213225
STEROID_BIOSYNTHETIC_PROCESS	-0.248399
ION_TRANSPORT	1.32747
RESPONSE_TO_DNA_DAMAGE_STIMULUS	0.837962
ORGAN_DEVELOPMENT	4.63781
TRANSMISSION_OF_NERVE_IMPULSE	0.96468
GENE_SILENCING	-0.28201
TYROSINE_PHOSPHORYLATION_OF_STAT_PROTEIN	0.731484
INTRACELLULAR_SIGNALING_CASCADE	5.39262
REGULATION_OF_IMMUNE_EFFECTOR_PROCESS	-0.094714
REGULATION_OF_TRANSCRIPTION	2.193
NEGATIVE_REGULATION_OF_CELL_MIGRATION	-0.308053
MITOCHONDRIAL_TRANSPORT	1.21139
STRESS_ACTIVATED_PROTEIN_KINASE_SIGNALING_PATHWAY	-0.36392
REGULATION_OF_CELL_CYCLE	2.54981
CHROMATIN_ASSEMBLY_OR_DISASSEMBLY	1.43233
CELL_MATURATION	1.18962
SMALL_GTPASE_MEDIATED_SIGNAL_TRANSDUCTION	0.75543
CELLULAR_DEFENSE_RESPONSE	1.89982
REGULATION_OF_IMMUNE_RESPONSE	0.412867
RRNA_METABOLIC_PROCESS	1.14323
SYSTEM_PROCESS	1.9103
ACTIVATION_OF_PROTEIN_KINASE_ACTIVITY	1.2436
REGULATION_OF_RAS_GTPASE_ACTIVITY	-0.744428
SENSORY_ORGAN_DEVELOPMENT	0.583101
POSITIVE_REGULATION_OF_TRANSCRIPTION	2.30734
UBIQUITIN_CYCLE	-0.93633
GLUCOSAMINE_METABOLIC_PROCESS	0.09954
CENTRAL_NERVOUS_SYSTEM_DEVELOPMENT	0.830293
REGULATION_OF_BINDING	-0.08267
RNA_CATABOLIC_PROCESS	1.69383
APOPTOSIS_GO	2.361
NEGATIVE_REGULATION_OF_PHOSPHATE_METABOLIC_PROCESS	2.13563
NEGATIVE_REGULATION_OF_BIOSYNTHETIC_PROCESS	0.898066
MAINTENANCE_OF_PROTEIN_LOCALIZATION	0.072327
CELLULAR_POLYSACCHARIDE_METABOLIC_PROCESS	0.136677
DETECTION_OF_EXTERNAL_STIMULUS	0.33874
CELLULAR_RESPONSE_TO_NUTRIENT_LEVELS	1.70331
NUCLEOCYTOPLASMIC_TRANSPORT	0.784501
M_PHASE_OF_MITOTIC_CELL_CYCLE	0.725912
POSITIVE_REGULATION_OF_CYTOKINE_PRODUCTION	-0.346147
SPERMATID_DIFFERENTIATION	0.092462
RESPONSE_TO_ORGANIC_SUBSTANCE	-0.39451
RHO_PROTEIN_SIGNAL_TRANSDUCTION	0.27655
CHROMOSOME_CONDENSATION	-0.006679
CELL_FATE_COMMITMENT	2.19305
RESPONSE_TO_HYPOXIA	-0.185224
MICROTUBULE_POLYMERIZATION_OR_DEPOLYMERIZATION	-0.040292
REPRODUCTION	2.37993
CAMP_MEDIATED_SIGNALING	0.347575
REGULATION_OF_CELL_PROLIFERATION	2.84354
NITROGEN_COMPOUND_CATABOLIC_PROCESS	0.122657
REGULATION_OF_I_KAPPAB_KINASE_NF_KAPPAB_CASCADE	1.05883
RESPONSE_TO_DRUG	1.04139
POSITIVE_REGULATION_OF_PEPTIDYL_TYROSINE_PHOSPHORYLATION	1.98884
ECTODERM_DEVELOPMENT	1.62625
LEUKOCYTE_MIGRATION	1.65915
REGULATION_OF_ENDOTHELIAL_CELL_PROLIFERATION	-0.754636
REGULATION_OF_MEMBRANE_POTENTIAL	-0.04287
REGULATION_OF_CELL_GROWTH	-0.051659
REGULATION_OF_VIRAL_REPRODUCTION	0.206861
G1_S_TRANSITION_OF_MITOTIC_CELL_CYCLE	-0.097835
CASPASE_ACTIVATION	2.46928
CELLULAR_RESPIRATION	-0.013967
INDUCTION_OF_APOPTOSIS_BY_INTRACELLULAR_SIGNALS	0.088957
INTEGRIN_BINDING	0.047382
CATION_TRANSMEMBRANE_TRANSPORTER_ACTIVITY	1.77876
MAP_KINASE_ACTIVITY	-0.108451
TRANSLATION_REGULATOR_ACTIVITY	0.00401
HYDROLASE_ACTIVITY_ACTING_ON_ACID_ANHYDRIDES	2.5272
MRNA_BINDING	0.219656
PROTEIN_PHOSPHATASE_TYPE_2A_REGULATOR_ACTIVITY	0.121265
ACTIVE_TRANSMEMBRANE_TRANSPORTER_ACTIVITY	1.73457
GLUTAMATE_RECEPTOR_ACTIVITY	2.39251
ACID_AMINO_ACID_LIGASE_ACTIVITY	-0.09763
SEROTONIN_RECEPTOR_ACTIVITY	0.031718
INORGANIC_ANION_TRANSMEMBRANE_TRANSPORTER_ACTIVITY	-0.322189
HISTONE_METHYLTRANSFERASE_ACTIVITY	1.45747
PROTEIN_DOMAIN_SPECIFIC_BINDING	0.393359
CARBOHYDRATE_BINDING	1.96327
G_PROTEIN_COUPLED_RECEPTOR_BINDING	-0.338323
GTP_BINDING	0.742256
HYDRO_LYASE_ACTIVITY	0.254166
NUCLEOTIDE_BINDING	2.18139
COPPER_ION_BINDING	0.567311
DI___TRI_VALENT_INORGANIC_CATION_TRANSMEMBRANE_TRANSPORTER_ACTIVITY	2.62027
TRANSMEMBRANE_RECEPTOR_PROTEIN_KINASE_ACTIVITY	0.325456
SYMPORTER_ACTIVITY	0.273468
TRANSFERASE_ACTIVITY_TRANSFERRING_ACYL_GROUPS	0.246407
ANTIPORTER_ACTIVITY	-2.10282
HEMATOPOIETIN_INTERFERON_CLASSD200_DOMAIN_CYTOKINE_RECEPTOR_BINDING	0.393253
MONOSACCHARIDE_BINDING	0.569099
OXIDOREDUCTASE_ACTIVITY_ACTING_ON_SULFUR_GROUP_OF_DONORS	0.248992
DNA_HELICASE_ACTIVITY	0.083657
ENDODEOXYRIBONUCLEASE_ACTIVITY	0.112576
PROTEIN_TYROSINE_PHOSPHATASE_ACTIVITY	0.56467
RAS_GTPASE_ACTIVATOR_ACTIVITY	0.104739
PHOSPHORIC_MONOESTER_HYDROLASE_ACTIVITY	0.296305
DAMAGED_DNA_BINDING	1.51531
RNA_HELICASE_ACTIVITY	0.559333
LIGASE_ACTIVITY_FORMING_CARBON_NITROGEN_BONDS	-0.188605
LIPID_BINDING	0.813385
KINASE_BINDING	0.325739
ALDO_KETO_REDUCTASE_ACTIVITY	0.636399
PHOSPHOTRANSFERASE_ACTIVITY_ALCOHOL_GROUP_AS_ACCEPTOR	0.847517
OXIDOREDUCTASE_ACTIVITY_GO_0016705	0.08677
LIPASE_ACTIVITY	1.07204
STEROID_DEHYDROGENASE_ACTIVITY	0.37034
SUGAR_BINDING	0.412553
INWARD_RECTIFIER_POTASSIUM_CHANNEL_ACTIVITY	0.377256
RAS_GUANYL_NUCLEOTIDE_EXCHANGE_FACTOR_ACTIVITY	2.74696
CATION_BINDING	2.68412
PHOSPHORUS_OXYGEN_LYASE_ACTIVITY	-0.244707
SPECIFIC_RNA_POLYMERASE_II_TRANSCRIPTION_FACTOR_ACTIVITY	-0.388739
PHOSPHATE_TRANSMEMBRANE_TRANSPORTER_ACTIVITY	-0.073757
SULFOTRANSFERASE_ACTIVITY	0.046044
PHOSPHOTRANSFERASE_ACTIVITY_PHOSPHATE_GROUP_AS_ACCEPTOR	-0.023911
SERINE_TYPE_PEPTIDASE_ACTIVITY	0.905997
CATION_CHANNEL_ACTIVITY	1.49424
SECONDARY_ACTIVE_TRANSMEMBRANE_TRANSPORTER_ACTIVITY	-0.004445
RAS_GTPASE_BINDING	0.763896
DRUG_BINDING	-0.068233
ATP_DEPENDENT_HELICASE_ACTIVITY	1.94642
ARYLSULFATASE_ACTIVITY	0.423081
ZINC_ION_BINDING	0.582467
PROTEIN_HOMODIMERIZATION_ACTIVITY	1.405
HEPARIN_BINDING	0.002248
RNA_POLYMERASE_II_TRANSCRIPTION_MEDIATOR_ACTIVITY	0.317536
LIGASE_ACTIVITY	-0.596445
CALCIUM_ION_BINDING	2.76295
HYDROLASE_ACTIVITY_ACTING_ON_CARBON_NITROGEN_NOT_PEPTIDEBONDS	0.538118
CATION_TRANSPORTING_ATPASE_ACTIVITY	1.20731
PROTEIN_TRANSPORTER_ACTIVITY	0.213959
OXIDOREDUCTASE_ACTIVITY_GO_0016616	0.37166
GTPASE_REGULATOR_ACTIVITY	1.43198
METALLOPEPTIDASE_ACTIVITY	1.6761
SOLUTE_SODIUM_SYMPORTER_ACTIVITY	0.387272
RNA_POLYMERASE_II_TRANSCRIPTION_FACTOR_ACTIVITY	-0.020108
SODIUM_CHANNEL_ACTIVITY	0.993291
RNA_SPLICING_FACTOR_ACTIVITYTRANSESTERIFICATION_MECHANISM	0.108024
METABOTROPIC_GLUTAMATEGABA_B_LIKE_RECEPTOR_ACTIVITY	1.75131
AMINE_RECEPTOR_ACTIVITY	0.561837
STEROL_BINDING	0.14369
VITAMIN_BINDING	-0.060676
PURINE_NUCLEOTIDE_BINDING	2.31136
SH2_DOMAIN_BINDING	0.150258
VOLTAGE_GATED_POTASSIUM_CHANNEL_ACTIVITY	0.433461
SMALL_CONJUGATING_PROTEIN_SPECIFIC_PROTEASE_ACTIVITY	0.085174
HYDROLASE_ACTIVITY_ACTING_ON_GLYCOSYL_BONDS	2.04559
ANION_CATION_SYMPORTER_ACTIVITY	-0.038423
RECEPTOR_SIGNALING_PROTEIN_SERINE_THREONINE_KINASE_ACTIVITY	-0.094488
HYDROLASE_ACTIVITY_HYDROLYZING_O_GLYCOSYL_COMPOUNDS	0.97218
SINGLE_STRANDED_DNA_BINDING	2.63493
INTERLEUKIN_BINDING	0.40561
ENZYME_ACTIVATOR_ACTIVITY	0.411541
ATPASE_ACTIVITY_COUPLED_TO_TRANSMEMBRANE_MOVEMENT_OF_IONS_PHOSPHORYLATIVE_MECHANISM	1.42254
EXCITATORY_EXTRACELLULAR_LIGAND_GATED_ION_CHANNEL_ACTIVITY	0.504889
LYASE_ACTIVITY	0.094749
TRANSFERASE_ACTIVITY_TRANSFERRING_HEXOSYL_GROUPS	0.346034
MANNOSYLTRANSFERASE_ACTIVITY	-0.493049
SH3_DOMAIN_BINDING	-0.219561
OXIDOREDUCTASE_ACTIVITY_ACTING_ON_THE_CH_NH_GROUP_OF_DONORS	0.32032
CARBOXY_LYASE_ACTIVITY	-0.604587
INOSITOL_OR_PHOSPHATIDYLINOSITOL_PHOSPHODIESTERASE_ACTIVITY	0.549539
MICROTUBULE_BINDING	0.390761
MICROTUBULE_MOTOR_ACTIVITY	-0.14403
LIPOPROTEIN_BINDING	0.291454
OXIDOREDUCTASE_ACTIVITY_ACTING_ON_PEROXIDE_AS_ACCEPTOR	0.395609
PHOSPHATASE_INHIBITOR_ACTIVITY	1.64012
NON_MEMBRANE_SPANNING_PROTEIN_TYROSINE_KINASE_ACTIVITY	-0.00301
THIOLESTER_HYDROLASE_ACTIVITY	1.77803
ORGANIC_ANION_TRANSMEMBRANE_TRANSPORTER_ACTIVITY	-0.131308
NEUROPEPTIDE_BINDING	1.7145
TASTE_RECEPTOR_ACTIVITY	0.377393
UDP_GLYCOSYLTRANSFERASE_ACTIVITY	0.233195
PHOSPHOLIPID_BINDING	0.58801
CARBONATE_DEHYDRATASE_ACTIVITY	-1.55172
ELECTRON_CARRIER_ACTIVITY	0.225976
AMINO_ACID_TRANSMEMBRANE_TRANSPORTER_ACTIVITY	0.278508
HYDROLASE_ACTIVITY_HYDROLYZING_N_GLYCOSYL_COMPOUNDS	1.73901
SMALL_CONJUGATING_PROTEIN_BINDING	0.596827
LIGAND_DEPENDENT_NUCLEAR_RECEPTOR_ACTIVITY	-0.117662
VOLTAGE_GATED_CHANNEL_ACTIVITY	0.820966
HYDROLASE_ACTIVITY_ACTING_ON_ESTER_BONDS	1.78597
BETA_TUBULIN_BINDING	-0.490252
FUCOSYLTRANSFERASE_ACTIVITY	-0.014817
GATED_CHANNEL_ACTIVITY	1.38395
SUGAR_TRANSMEMBRANE_TRANSPORTER_ACTIVITY	-0.107289
PROTEASE_INHIBITOR_ACTIVITY	0.076997
PROTEIN_METHYLTRANSFERASE_ACTIVITY	1.13477
N_ACETYLTRANSFERASE_ACTIVITY	0.242518
NEUROPEPTIDE_RECEPTOR_ACTIVITY	1.49652
RIBONUCLEASE_ACTIVITY	0.656011
TRANSCRIPTION_ELONGATION_REGULATOR_ACTIVITY	0.453434
POLYSACCHARIDE_BINDING	1.60553
CALCIUM_ION_TRANSMEMBRANE_TRANSPORTER_ACTIVITY	1.88838
HORMONE_BINDING	0.053757
VOLTAGE_GATED_CALCIUM_CHANNEL_ACTIVITY	0.202335
IDENTICAL_PROTEIN_BINDING	1.28294
TRANSFERASE_ACTIVITY_TRANSFERRING_GLYCOSYL_GROUPS	0.758038
NEUTRAL_AMINO_ACID_TRANSMEMBRANE_TRANSPORTER_ACTIVITY	-0.32529
ANION_TRANSMEMBRANE_TRANSPORTER_ACTIVITY	-0.180766
SUBSTRATE_SPECIFIC_TRANSMEMBRANE_TRANSPORTER_ACTIVITY	1.60696
STRUCTURAL_CONSTITUENT_OF_RIBOSOME	0.727856
STEROID_DEHYDROGENASE_ACTIVITY_ACTING_ON_THE_CH_OH_GROUP_OF_DONORSNAD_OR_NADP_AS_ACCEPTOR	0.362549
PROTEIN_KINASE_ACTIVITY	0.925747
MOLECULAR_ADAPTOR_ACTIVITY	0.171758
ADENYL_RIBONUCLEOTIDE_BINDING	1.89072
EXOPEPTIDASE_ACTIVITY	1.85743
UBIQUITIN_BINDING	0.234397
SUBSTRATE_SPECIFIC_CHANNEL_ACTIVITY	1.84523
ADENYL_NUCLEOTIDE_BINDING	2.09737
CYSTEINE_TYPE_PEPTIDASE_ACTIVITY	-0.046023
HISTONE_DEACETYLASE_BINDING	-0.597931
SMALL_GTPASE_REGULATOR_ACTIVITY	1.14075
SMAD_BINDING	1.07968
ANTIGEN_BINDING	0.270141
COFACTOR_TRANSPORTER_ACTIVITY	0.567769
S_ADENOSYLMETHIONINE_DEPENDENT_METHYLTRANSFERASE_ACTIVITY	0.217028
HYDROLASE_ACTIVITY_ACTING_ON_ACID_ANHYDRIDESCATALYZING_TRANSMEMBRANE_MOVEMENT_OF_SUBSTANCES	0.961967
AMINE_TRANSMEMBRANE_TRANSPORTER_ACTIVITY	1.9382
CHAPERONE_BINDING	0.444635
ENZYME_REGULATOR_ACTIVITY	1.97807
RNA_POLYMERASE_II_TRANSCRIPTION_FACTOR_ACTIVITYENHANCER_BINDING	0.302394
CYTOCHROME_C_OXIDASE_ACTIVITY	0.326133
MONOCARBOXYLIC_ACID_TRANSMEMBRANE_TRANSPORTER_ACTIVITY	1.28883
HELICASE_ACTIVITY	0.495082
OXIDOREDUCTASE_ACTIVITY	0.73188
DELAYED_RECTIFIER_POTASSIUM_CHANNEL_ACTIVITY	0.012356
KINASE_ACTIVITY	0.96381
PHOSPHORIC_ESTER_HYDROLASE_ACTIVITY	0.357383
SUBSTRATE_SPECIFIC_TRANSPORTER_ACTIVITY	1.50391
SPECIFIC_TRANSCRIPTIONAL_REPRESSOR_ACTIVITY	-0.386273
METALLOEXOPEPTIDASE_ACTIVITY	0.449119
KINASE_REGULATOR_ACTIVITY	0.155627
OXIDOREDUCTASE_ACTIVITY_GO_0016706	-0.364987
PEPTIDE_BINDING	1.06897
ADP_BINDING	0.44248
NUCLEOTIDYLTRANSFERASE_ACTIVITY	-0.088357
CHEMOKINE_ACTIVITY	-0.088236
PROTEIN_N_TERMINUS_BINDING	0.509845
PROTEIN_SERINE_THREONINE_KINASE_ACTIVITY	0.53036
RNA_POLYMERASE_ACTIVITY	-0.60665
HISTONE_ACETYLTRANSFERASE_ACTIVITY	0.694028
OXYGEN_BINDING	-0.1141
RNA_BINDING	0.374481
N_METHYLTRANSFERASE_ACTIVITY	0.342234
GABA_RECEPTOR_ACTIVITY	-0.012865
NEUROTRANSMITTER_BINDING	1.89646
3_5_CYCLIC_NUCLEOTIDE_PHOSPHODIESTERASE_ACTIVITY	-0.061905
STEROID_HORMONE_RECEPTOR_ACTIVITY	-0.082738
NUCLEOSIDE_TRIPHOSPHATASE_ACTIVITY	2.78025
CARBOXYPEPTIDASE_ACTIVITY	0.278905
NEUROTRANSMITTER_RECEPTOR_ACTIVITY	1.80086
INTRAMOLECULAR_OXIDOREDUCTASE_ACTIVITY	0.652156
N_ACYLTRANSFERASE_ACTIVITY	0.16788
ANION_CHANNEL_ACTIVITY	0.272109
PROTEIN_KINASE_INHIBITOR_ACTIVITY	0.573068
METHYLTRANSFERASE_ACTIVITY	0.913724
PROTEIN_COMPLEX_BINDING	0.712066
MONOSACCHARIDE_TRANSMEMBRANE_TRANSPORTER_ACTIVITY	-0.14873
TELOMERIC_DNA_BINDING	2.2284
INSULIN_LIKE_GROWTH_FACTOR_RECEPTOR_BINDING	-0.07698
PROTEIN_TYROSINE_KINASE_ACTIVITY	0.225282
PROTEIN_SERINE_THREONINE_PHOSPHATASE_ACTIVITY	-0.542915
CARBON_OXYGEN_LYASE_ACTIVITY	0.317404
ACETYLGALACTOSAMINYLTRANSFERASE_ACTIVITY	0.045231
SULFURIC_ESTER_HYDROLASE_ACTIVITY	0.471287
TRANSCRIPTION_COACTIVATOR_ACTIVITY	-0.330643
ATPASE_ACTIVITY_COUPLED_TO_TRANSMEMBRANE_MOVEMENT_OF_IONS	1.2856
ATP_DEPENDENT_RNA_HELICASE_ACTIVITY	1.54743
ACETYLTRANSFERASE_ACTIVITY	0.44586
CARBOHYDRATE_TRANSMEMBRANE_TRANSPORTER_ACTIVITY	0.113291
POTASSIUM_CHANNEL_ACTIVITY	0.223906
CHEMOKINE_RECEPTOR_BINDING	-0.13874
MONOOXYGENASE_ACTIVITY	0.270681
RHODOPSIN_LIKE_RECEPTOR_ACTIVITY	1.67204
KINASE_INHIBITOR_ACTIVITY	0.74568
TRANSCRIPTION_COREPRESSOR_ACTIVITY	0.533584
PEPTIDE_RECEPTOR_ACTIVITY	0.835465
DEOXYRIBONUCLEASE_ACTIVITY	0.111987
PHOSPHOINOSITIDE_BINDING	0.250056
HYDROLASE_ACTIVITY_ACTING_ON_CARBON_NITROGEN_NOT_PEPTIDEBONDSIN_CYCLIC_AMIDINES	1.09135
ATPASE_ACTIVITY_COUPLED	1.14355
G_PROTEIN_COUPLED_RECEPTOR_ACTIVITY	2.07689
TRANSCRIPTION_ACTIVATOR_ACTIVITY	0.246853
COFACTOR_BINDING	0.387325
TRANSLATION_FACTOR_ACTIVITY_NUCLEIC_ACID_BINDING	0.279383
NEUROPEPTIDE_HORMONE_ACTIVITY	-1.1779
ENDORIBONUCLEASE_ACTIVITY	0.314441
VOLTAGE_GATED_CATION_CHANNEL_ACTIVITY	0.57594
DNA_POLYMERASE_ACTIVITY	-0.205185
ACTIN_BINDING	0.333726
ION_BINDING	4.3437
3_5_EXONUCLEASE_ACTIVITY	-0.195849
TRANSCRIPTION_REPRESSOR_ACTIVITY	1.48771
TRANSFERASE_ACTIVITY_TRANSFERRING_ALKYL_OR_ARYLOTHER_THAN_METHYLGROUPS	0.578173
COLLAGEN_BINDING	0.727504
SEQUENCE_SPECIFIC_DNA_BINDING	1.95698
CYCLIC_NUCLEOTIDE_PHOSPHODIESTERASE_ACTIVITY	-0.069116
NUCLEAR_HORMONE_RECEPTOR_BINDING	0.63202
KINASE_ACTIVATOR_ACTIVITY	-0.324682
PROTEIN_DEACETYLASE_ACTIVITY	0.069166
GUANYL_NUCLEOTIDE_BINDING	0.758583
DEAMINASE_ACTIVITY	0.408309
DNA_DIRECTED_DNA_POLYMERASE_ACTIVITY	0.065574
ENZYME_INHIBITOR_ACTIVITY	1.64177
TUBULIN_BINDING	0.212419
PRIMARY_ACTIVE_TRANSMEMBRANE_TRANSPORTER_ACTIVITY	0.92206
PHOSPHORIC_DIESTER_HYDROLASE_ACTIVITY	0.174417
RNA_DEPENDENT_ATPASE_ACTIVITY	1.53463
INOSITOL_OR_PHOSPHATIDYLINOSITOL_PHOSPHATASE_ACTIVITY	0.970427
NUCLEOBASENUCLEOSIDENUCLEOTIDE_AND_NUCLEIC_ACID_TRANSMEMBRANE_TRANSPORTER_ACTIVITY	-0.129513
LIPID_KINASE_ACTIVITY	-0.911249
ENDOPEPTIDASE_ACTIVITY	0.919331
MAGNESIUM_ION_BINDING	2.66848
STRUCTURAL_MOLECULE_ACTIVITY	1.75712
SIALYLTRANSFERASE_ACTIVITY	1.4047
DOUBLE_STRANDED_RNA_BINDING	0.447224
IONOTROPIC_GLUTAMATE_RECEPTOR_ACTIVITY	1.07659
ACETYLGLUCOSAMINYLTRANSFERASE_ACTIVITY	0.210461
RECEPTOR_BINDING	0.753393
SERINE_HYDROLASE_ACTIVITY	0.894181
NF_KAPPAB_BINDING	-0.829369
RECEPTOR_SIGNALING_PROTEIN_ACTIVITY	0.165567
CARBON_CARBON_LYASE_ACTIVITY	-0.030941
LIGASE_ACTIVITY_FORMING_CARBON_OXYGEN_BONDS	-0.323709
PROTEIN_BINDING_BRIDGING	0.230373
RECEPTOR_ACTIVITY	2.9204
DEACETYLASE_ACTIVITY	0.134645
TRANSMEMBRANE_RECEPTOR_ACTIVITY	3.36938
VOLTAGE_GATED_SODIUM_CHANNEL_ACTIVITY	0.632962
PROTEIN_KINASE_REGULATOR_ACTIVITY	0.235997
PHOSPHOLIPASE_C_ACTIVITY	0.736243
LIGAND_GATED_CHANNEL_ACTIVITY	1.20836
RHO_GUANYL_NUCLEOTIDE_EXCHANGE_FACTOR_ACTIVITY	4.10991
DOUBLE_STRANDED_DNA_BINDING	2.79435
SMALL_GTPASE_BINDING	0.135736
PATTERN_RECOGNITION_RECEPTOR_ACTIVITY	0.0104
OXIDOREDUCTASE_ACTIVITY_ACTING_ON_THE_CH_CH_GROUP_OF_DONORS	0.406429
ATP_DEPENDENT_DNA_HELICASE_ACTIVITY	0.459378
TRANSCRIPTION_FACTOR_ACTIVITY	0.243786
ENDONUCLEASE_ACTIVITY	0.551849
PDZ_DOMAIN_BINDING	0.325065
TRANSMEMBRANE_RECEPTOR_PROTEIN_PHOSPHATASE_ACTIVITY	1.15125
EXONUCLEASE_ACTIVITY	-0.312725
ACTIN_FILAMENT_BINDING	-0.218551
CALCIUM_CHANNEL_ACTIVITY	0.439726
ACETYLCHOLINE_BINDING	0.509892
STRUCTURE_SPECIFIC_DNA_BINDING	3.691
CYTOSKELETAL_PROTEIN_BINDING	0.34239
DNA_DEPENDENT_ATPASE_ACTIVITY	0.304626
AUXILIARY_TRANSPORT_PROTEIN_ACTIVITY	0.968009
POTASSIUM_CHANNEL_REGULATOR_ACTIVITY	0.922906
PHOSPHOLIPASE_A2_ACTIVITY	0.980721
MOTOR_ACTIVITY	-0.129665
NUCLEOTIDE_KINASE_ACTIVITY	0.428172
AMINOPEPTIDASE_ACTIVITY	2.12199
STEROID_BINDING	-0.053181
STEROID_HORMONE_RECEPTOR_BINDING	0.359692
PHOSPHOPROTEIN_PHOSPHATASE_ACTIVITY	-0.017366
EXTRACELLULAR_LIGAND_GATED_ION_CHANNEL_ACTIVITY	0.43795
HORMONE_ACTIVITY	-0.167312
SERINE_TYPE_ENDOPEPTIDASE_INHIBITOR_ACTIVITY	0.446547
PROTEIN_SERINE_THREONINE_TYROSINE_KINASE_ACTIVITY	0.613506
TRANSFERASE_ACTIVITY_TRANSFERRING_ONE_CARBON_GROUPS	1.02338
OXIDOREDUCTASE_ACTIVITY_ACTING_ON_NADH_OR_NADPH	-0.496291
CARBOHYDRATE_KINASE_ACTIVITY	1.42808
CHLORIDE_CHANNEL_ACTIVITY	0.535532
HEMATOPOIETIN_INTERFERON_CLASSD200_DOMAIN_CYTOKINE_RECEPTOR_ACTIVITY	1.37054
CARBOXYLESTERASE_ACTIVITY	0.730168
RHO_GTPASE_ACTIVATOR_ACTIVITY	0.323255
STRUCTURAL_CONSTITUENT_OF_CYTOSKELETON	0.334595
PATTERN_BINDING	1.34172
INTERLEUKIN_RECEPTOR_ACTIVITY	0.606842
TRANSCRIPTION_FACTOR_BINDING	0.593614
PROTEIN_KINASE_BINDING	0.39692
TRANSMEMBRANE_RECEPTOR_PROTEIN_TYROSINE_KINASE_ACTIVITY	0.404028
PHOSPHOLIPASE_ACTIVITY	0.956355
PROTEIN_HETERODIMERIZATION_ACTIVITY	1.27323
OXIDOREDUCTASE_ACTIVITY_ACTING_ON_THE_ALDEHYDE_OR_OXO_GROUP_OF_DONORS	0.719885
ATPASE_ACTIVITY	1.94289
METAL_ION_TRANSMEMBRANE_TRANSPORTER_ACTIVITY	2.67059
HYDROGEN_ION_TRANSMEMBRANE_TRANSPORTER_ACTIVITY	-0.679769
PROTEIN_C_TERMINUS_BINDING	0.149693
GTPASE_ACTIVITY	1.53889
INORGANIC_CATION_TRANSMEMBRANE_TRANSPORTER_ACTIVITY	0.813502
TRANSFERASE_ACTIVITY_TRANSFERRING_PHOSPHORUS_CONTAINING_GROUPS	0.662692
NUCLEOBASENUCLEOSIDENUCLEOTIDE_KINASE_ACTIVITY	-0.01181
GTPASE_ACTIVATOR_ACTIVITY	0.180913
PEPTIDASE_ACTIVITY	1.9384
ION_CHANNEL_ACTIVITY	1.69185
SMALL_PROTEIN_CONJUGATING_ENZYME_ACTIVITY	-0.10873
CYSTEINE_TYPE_ENDOPEPTIDASE_ACTIVITY	0.108978
PROTEIN_DIMERIZATION_ACTIVITY	2.41533
CHANNEL_REGULATOR_ACTIVITY	0.951712
TRANSFERASE_ACTIVITY_TRANSFERRING_PENTOSYL_GROUPS	0.398174
SIGNAL_SEQUENCE_BINDING	0.132788
MONOVALENT_INORGANIC_CATION_TRANSMEMBRANE_TRANSPORTER_ACTIVITY	-0.512159
STRUCTURAL_CONSTITUENT_OF_MUSCLE	0.274288
L_AMINO_ACID_TRANSMEMBRANE_TRANSPORTER_ACTIVITY	0.143129
PROTEIN_PHOSPHATASE_BINDING	1.4494
OXIDOREDUCTASE_ACTIVITY_ACTING_ON_CH_OH_GROUP_OF_DONORS	0.227694
COENZYME_BINDING	0.339368
GTPASE_BINDING	0.093634
GROWTH_FACTOR_BINDING	-0.239039
ENZYME_BINDING	0.873112
CHROMATIN_BINDING	1.15142
LIPID_TRANSPORTER_ACTIVITY	-0.082799
PURINE_RIBONUCLEOTIDE_BINDING	2.10409
AMINE_BINDING	0.334556
ORGANIC_ACID_TRANSMEMBRANE_TRANSPORTER_ACTIVITY	0.636608
UNFOLDED_PROTEIN_BINDING	-0.588939
TRANSITION_METAL_ION_BINDING	0.709719
OXIDOREDUCTASE_ACTIVITY_ACTING_ON_THE_ALDEHYDE_OR_OXO_GROUP_OF_DONORSNAD_OR_NADP_AS_ACCEPTOR	1.62842
SH3_SH2_ADAPTOR_ACTIVITY	-0.03912
SMALL_CONJUGATING_PROTEIN_LIGASE_ACTIVITY	-0.075053
TRANSFERASE_ACTIVITY_TRANSFERRING_SULFUR_CONTAINING_GROUPS	0.015154
GLYCOSAMINOGLYCAN_BINDING	1.65588
PHOSPHATASE_BINDING	1.50111
CARBOXYLIC_ACID_TRANSMEMBRANE_TRANSPORTER_ACTIVITY	0.729675
NICOTINIC_ACETYLCHOLINE_ACTIVATED_CATION_SELECTIVE_CHANNEL_ACTIVITY	0.177499
PHOSPHATASE_REGULATOR_ACTIVITY	0.744668
CALMODULIN_BINDING	0.080005
GLUTATHIONE_TRANSFERASE_ACTIVITY	0.199938
TRANSMEMBRANE_TRANSPORTER_ACTIVITY	2.02743
PYROPHOSPHATASE_ACTIVITY	2.52325
THYROID_HORMONE_RECEPTOR_BINDING	0.53951
CYTOKINE_BINDING	0.43712
HYDROLASE_ACTIVITY_ACTING_ON_CARBON_NITROGEN_NOT_PEPTIDEBONDSIN_LINEAR_AMIDES	0.389408
SERINE_TYPE_ENDOPEPTIDASE_ACTIVITY	0.691774
TRANSLATION_INITIATION_FACTOR_ACTIVITY	0.267309
TRANSITION_METAL_ION_TRANSMEMBRANE_TRANSPORTER_ACTIVITY	1.28579
NUCLEASE_ACTIVITY	0.666297
SECRETIN_LIKE_RECEPTOR_ACTIVITY	0.012013
RIBONUCLEOPROTEIN_BINDING	0.129779
ATPASE_ACTIVITY_COUPLED_TO_MOVEMENT_OF_SUBSTANCES	1.0215
GENERAL_RNA_POLYMERASE_II_TRANSCRIPTION_FACTOR_ACTIVITY	-0.166104
TRANSFERASE_ACTIVITY_TRANSFERRING_GROUPS_OTHER_THAN_AMINO_ACYL_GROUPS	0.360558
DNA_BINDING	1.21402
UBIQUITIN_PROTEIN_LIGASE_ACTIVITY	-0.074844
GALACTOSYLTRANSFERASE_ACTIVITY	-0.037565
CYCLASE_ACTIVITY	-0.244707
SINGLE_STRANDED_RNA_BINDING	0.161122
GUANYL_NUCLEOTIDE_EXCHANGE_FACTOR_ACTIVITY	1.48873
ION_TRANSMEMBRANE_TRANSPORTER_ACTIVITY	1.47521
PHOSPHOLIPID_TRANSPORTER_ACTIVITY	-0.079069
LOW_DENSITY_LIPOPROTEIN_BINDING	0.091788
HORMONE_RECEPTOR_BINDING	0.651081
CYTOKINE_ACTIVITY	0.691595
ATP_BINDING	1.95761
METALLOENDOPEPTIDASE_ACTIVITY	0.832637
ISOMERASE_ACTIVITY	0.587997
GROWTH_FACTOR_ACTIVITY	2.40117
MAP_KINASE_KINASE_KINASE_ACTIVITY	-0.059528
CASPASE_REGULATOR_ACTIVITY	-0.103614
EXTRACELLULAR_MATRIX_STRUCTURAL_CONSTITUENT	2.1713
ANTIOXIDANT_ACTIVITY	0.143973
ENDONUCLEASE_ACTIVITY_GO_0016893	0.375894
TRANSCRIPTION_COFACTOR_ACTIVITY	0.318931
INOSITOL_OR_PHOSPHATIDYLINOSITOL_KINASE_ACTIVITY	-2.33174
